# Supplementary material for: A novel protein encoded by circINSIG1 reprograms cholesterol metabolism by promoting the ubiquitin-dependent degradation of INSIG1 in colorectal cancer
Source: Mol Cancer. 2023 Apr 22;22:72. doi: 10.1186/s12943-023-01773-3 (PMC10122405; doi:10.1186/s12943-023-01773-3)
Supplement: Supplementary file 3 — Supplementary Material 3 [file 12943_2023_1773_MOESM3_ESM.xlsx]

## Sheet: HCT8 hypoxia vs normoxia 
AccID	log2FC	FoldChange	FDR	Normalized_HCT8 hypoxia	Normalized_HCT8 normoxia	HCT8 hypoxia	HCT8 normoxia	CHROM	start	end	strand	GeneName
chr1_31919658_31915895_-3763-PTP4A2	-14.5249	4.24206e-05	1.30472e-07	0	235.724	0	252	chr1	31915894	31919658	-	PTP4A2
chr1_19307101_19269583_-37518-AKR7A3	-13.0071	0.000121468	2.04694e-05	0	82.3165	0	88	chr1	19269582	19307101	-	AKR7A3
chr2_171339554_171337453_-2101-METTL8	-12.5922	0.00016195	7.42684e-05	0	61.7373	0	66	chr2	171337452	171339554	-	METTL8
chr17_64822393_64821767_-626-PLEKHM1P1	12.264	4918.61	9.39356e-05	49.1761	0	46	0	chr17	64821766	64822393	-	PLEKHM1P1
chr1_8656441_8655973_-468-RERE	12.1999	4704.8	0.000115702	47.038	0	44	0	chr1	8655972	8656441	-	RERE
chr2_172596023_172568741_+27282-PDK1	12.1328	4490.99	0.000143588	44.8999	0	42	0	chr2	172568740	172596023	+	PDK1
chr11_77625818_77619606_-6212-CLNS1A	-12.2483	0.000205543	0.000206738	0	48.6415	0	52	chr11	77619605	77625818	-	CLNS1A
chr12_121781192_121780872_-320-RHOF	5.63704	49.7644	0.00035943	47.038	0.935414	44	1	chr12	121780871	121781192	-	RHOF
chr22_45740538_45689712_+50826-ATXN10	-12.0073	0.000242906	0.000412003	0	41.1582	0	44	chr22	45689711	45740538	+	ATXN10
chr20_35725155_35714185_-10970-RBM39	-11.9402	0.00025447	0.000497005	0	39.2874	0	42	chr20	35714184	35725155	-	RBM39
chr18_51177576_51175895_-1681-na	-11.7179	0.000296869	0.000911666	0	33.6749	0	36	chr18	51175894	51177576	-	na
chr12_88545865_88505159_-40706-KITLG	-11.7179	0.000296869	0.000911666	0	33.6749	0	36	chr12	88505158	88545865	-	KITLG
chr5_138328529_138319219_-9310-CDC25C	-11.7179	0.000296869	0.000911666	0	33.6749	0	36	chr5	138319218	138328529	-	CDC25C
chr1_8614686_8541214_-73472-RERE	-11.7179	0.000296869	0.000911666	0	33.6749	0	36	chr1	8541213	8614686	-	RERE
chr2_196922186_196912882_-9304-PGAP1	-11.7179	0.000296869	0.000911666	0	33.6749	0	36	chr2	196912881	196922186	-	PGAP1
chr19_34464131_34451981_+12150-UBA2	11.4411	2780.52	0.00115257	27.7952	0	26	0	chr19	34451980	34464131	+	UBA2
chr8_67095732_67076482_+19250-CSPP1	11.4411	2780.52	0.00115257	27.7952	0	26	0	chr8	67076481	67095732	+	CSPP1
chr2_172596023_172586278_+9745-PDK1	11.3257	2566.71	0.00158672	25.6571	0	24	0	chr2	172586277	172596023	+	PDK1
chr5_109047198_109037422_+9776-FER	11.3257	2566.71	0.00158672	25.6571	0	24	0	chr5	109037421	109047198	+	FER
chr2_39337581_39331917_-5664-MAP4K3	11.3257	2566.71	0.00158672	25.6571	0	24	0	chr2	39331916	39337581	-	MAP4K3
chr10_121565704_121538592_-27112-FGFR2	11.3257	2566.71	0.00158672	25.6571	0	24	0	chr10	121538591	121565704	-	FGFR2
chr2_172566933_172558708_+8225-PDK1	11.3257	2566.71	0.00158672	25.6571	0	24	0	chr2	172558707	172566933	+	PDK1
chr9_131506453_131506114_+339-POMT1	11.3257	2566.71	0.00158672	25.6571	0	24	0	chr9	131506113	131506453	+	POMT1
chr7_5741815_5739276_-2539-RNF216	11.3257	2566.71	0.00158672	25.6571	0	24	0	chr7	5739275	5741815	-	RNF216
chr5_72889957_72887070_+2887-TNPO1	-11.4549	0.000356221	0.00181038	0	28.0624	0	30	chr5	72887069	72889957	+	TNPO1
chr4_1935262_1900626_+34636-WHSC1	11.2002	2352.9	0.00222396	23.519	0	22	0	chr4	1900625	1935262	+	WHSC1
chr1_207027679_207027494_-185-C1orf116	11.2002	2352.9	0.00222396	23.519	0	22	0	chr1	207027493	207027679	-	C1orf116
chr3_141540609_141512163_+28446-RASA2	11.2002	2352.9	0.00222396	23.519	0	22	0	chr3	141512162	141540609	+	RASA2
chr16_68191775_68121987_+69788-NFATC3	11.2002	2352.9	0.00222396	23.519	0	22	0	chr16	68121986	68191775	+	NFATC3
chr3_155925366_155922187_+3179-GMPS	11.2002	2352.9	0.00222396	23.519	0	22	0	chr3	155922186	155925366	+	GMPS
chr14_31072973_31066126_+6847-AP4S1	11.2002	2352.9	0.00222396	23.519	0	22	0	chr14	31066125	31072973	+	AP4S1
chr12_32611283_32598497_+12786-FGD4	-11.3554	0.000381656	0.00232478	0	26.1916	0	28	chr12	32598496	32611283	+	FGD4
chr16_18788142_18782781_-5361-RPS15A	-11.3554	0.000381656	0.00232478	0	26.1916	0	28	chr16	18782780	18788142	-	RPS15A
chr5_138571141_138568925_-2216-HSPA9	-11.3554	0.000381656	0.00232478	0	26.1916	0	28	chr5	138568924	138571141	-	HSPA9
chr2_61497007_61492035_-4972-XPO1	-11.3554	0.000381656	0.00232478	0	26.1916	0	28	chr2	61492034	61497007	-	XPO1
chr6_131169273_131145285_+23988-AKAP7	-11.3554	0.000381656	0.00232478	0	26.1916	0	28	chr6	131145284	131169273	+	AKAP7
chr12_28259442_28225795_+33647-CCDC91	-11.3554	0.000381656	0.00232478	0	26.1916	0	28	chr12	28225794	28259442	+	CCDC91
chr16_47515601_47463899_+51702-PHKB	-11.2486	0.000411002	0.00302269	0	24.3208	0	26	chr16	47463898	47515601	+	PHKB
chr3_149921227_149822518_+98709-RNF13	-11.2486	0.000411002	0.00302269	0	24.3208	0	26	chr3	149822517	149921227	+	RNF13
chr10_103993133_103990675_+2458-SLK	-11.2486	0.000411002	0.00302269	0	24.3208	0	26	chr10	103990674	103993133	+	SLK
chr22_41281082_41274600_-6482-RANGAP1	-11.2486	0.000411002	0.00302269	0	24.3208	0	26	chr22	41274599	41281082	-	RANGAP1
chr3_127662311_127639245_+23066-PODXL2	-11.2486	0.000411002	0.00302269	0	24.3208	0	26	chr3	127639244	127662311	+	PODXL2
chr6_34836348_34834217_+2131-UHRF1BP1	-11.2486	0.000411002	0.00302269	0	24.3208	0	26	chr6	34834216	34836348	+	UHRF1BP1
chr1_167975015_167966629_+8386-DCAF6	-11.2486	0.000411002	0.00302269	0	24.3208	0	26	chr1	167966628	167975015	+	DCAF6
chr6_149638560_149632759_-5801-KATNA1	-11.2486	0.000411002	0.00302269	0	24.3208	0	26	chr6	149632758	149638560	-	KATNA1
chr13_20036909_20031319_+5590-ZMYM2	-11.2486	0.000411002	0.00302269	0	24.3208	0	26	chr13	20031318	20036909	+	ZMYM2
chr12_120784593_120782655_-1938-SPPL3	-11.2486	0.000411002	0.00302269	0	24.3208	0	26	chr12	120782654	120784593	-	SPPL3
chr4_94640450_94618004_+22446-PDLIM5	-11.2486	0.000411002	0.00302269	0	24.3208	0	26	chr4	94618003	94640450	+	PDLIM5
chr19_11113762_11113278_+484-LDLR	11.0628	2139.09	0.0031801	21.3809	0	20	0	chr19	11113277	11113762	+	LDLR
chr18_9595153_9588089_-7064-PPP4R1	11.0628	2139.09	0.0031801	21.3809	0	20	0	chr18	9588088	9595153	-	PPP4R1
chr9_93476338_93471141_+5197-FAM120A	11.0628	2139.09	0.0031801	21.3809	0	20	0	chr9	93471140	93476338	+	FAM120A
chr14_71512845_71413948_+98897-SIPA1L1	11.0628	2139.09	0.0031801	21.3809	0	20	0	chr14	71413947	71512845	+	SIPA1L1
chr14_30702375_30628209_+74166-SCFD1	11.0628	2139.09	0.0031801	21.3809	0	20	0	chr14	30628208	30702375	+	SCFD1
chr1_40202614_40189055_+13559-RLF	11.0628	2139.09	0.0031801	21.3809	0	20	0	chr1	40189054	40202614	+	RLF
chr18_76855201_76849526_+5675-ZNF236	11.0628	2139.09	0.0031801	21.3809	0	20	0	chr18	76849525	76855201	+	ZNF236
chr22_31443094_31441774_-1320-EIF4ENIF1	11.0628	2139.09	0.0031801	21.3809	0	20	0	chr22	31441773	31443094	-	EIF4ENIF1
chr3_120751000_120750523_+477-GTF2E1	11.0628	2139.09	0.0031801	21.3809	0	20	0	chr3	120750522	120751000	+	GTF2E1
chr2_55254825_55254041_-784-MTIF2	11.0628	2139.09	0.0031801	21.3809	0	20	0	chr2	55254040	55254825	-	MTIF2
chr1_32190249_32187954_+2295-TXLNA	11.0628	2139.09	0.0031801	21.3809	0	20	0	chr1	32187953	32190249	+	TXLNA
chr3_48550234_48548532_-1702-PFKFB4	11.0628	2139.09	0.0031801	21.3809	0	20	0	chr3	48548531	48550234	-	PFKFB4
chr2_171953001_171925537_+27464-HAT1	11.0628	2139.09	0.0031801	21.3809	0	20	0	chr2	171925536	171953001	+	HAT1
chr1_231818517_231800108_+18409-DISC1	11.0628	2139.09	0.0031801	21.3809	0	20	0	chr1	231800107	231818517	+	DISC1
chr17_58363600_58362544_-1056-RNF43	11.0628	2139.09	0.0031801	21.3809	0	20	0	chr17	58362543	58363600	-	RNF43
chr12_12744377_12740353_+4024-na	11.0628	2139.09	0.0031801	21.3809	0	20	0	chr12	12740352	12744377	+	na
chr4_75013150_75012425_+725-PARM1	11.0628	2139.09	0.0031801	21.3809	0	20	0	chr4	75012424	75013150	+	PARM1
chr12_122580670_122577672_+2998-KNTC1	11.0628	2139.09	0.0031801	21.3809	0	20	0	chr12	122577671	122580670	+	KNTC1
chr17_51225209_51217334_-7875-MBTD1	-4.19331	0.0546624	0.00327221	2.13809	39.2874	2	42	chr17	51217333	51225209	-	MBTD1
chr10_102025248_102023477_-1771-C10orf76	-11.1331	0.000445237	0.00398432	0	22.4499	0	24	chr10	102023476	102025248	-	C10orf76
chr8_102270183_102261915_-8268-UBR5	-11.1331	0.000445237	0.00398432	0	22.4499	0	24	chr8	102261914	102270183	-	UBR5
chr7_64544432_64543707_-725-ZNF680	-11.1331	0.000445237	0.00398432	0	22.4499	0	24	chr7	64543706	64544432	-	ZNF680
chr1_155370983_155370504_-479-ASH1L	-11.1331	0.000445237	0.00398432	0	22.4499	0	24	chr1	155370503	155370983	-	ASH1L
chr20_49640665_49639678_-987-B4GALT5	-11.1331	0.000445237	0.00398432	0	22.4499	0	24	chr20	49639677	49640665	-	B4GALT5
chr6_75832947_75817501_+15446-MYO6	-11.1331	0.000445237	0.00398432	0	22.4499	0	24	chr6	75817500	75832947	+	MYO6
chr2_73573424_73572262_+1162-ALMS1	-11.1331	0.000445237	0.00398432	0	22.4499	0	24	chr2	73572261	73573424	+	ALMS1
chr6_42975038_42974003_-1035-PEX6	-11.1331	0.000445237	0.00398432	0	22.4499	0	24	chr6	42974002	42975038	-	PEX6
chr2_135605016_135602500_+2516-R3HDM1	-11.1331	0.000445237	0.00398432	0	22.4499	0	24	chr2	135602499	135605016	+	R3HDM1
chr15_55966546_55951376_-15170-NEDD4	-11.1331	0.000445237	0.00398432	0	22.4499	0	24	chr15	55951375	55966546	-	NEDD4
chr7_107940358_107935415_-4943-LAMB1	-11.1331	0.000445237	0.00398432	0	22.4499	0	24	chr7	107935414	107940358	-	LAMB1
chr5_139683153_139680364_+2789-CXXC5	-11.1331	0.000445237	0.00398432	0	22.4499	0	24	chr5	139680363	139683153	+	CXXC5
chr1_1223968_1223244_-724-SDF4	10.9109	1925.28	0.0046504	19.2428	0	18	0	chr1	1223243	1223968	-	SDF4
chr1_155380116_155378281_-1835-ASH1L	10.9109	1925.28	0.0046504	19.2428	0	18	0	chr1	155378280	155380116	-	ASH1L
chr1_59346398_59339958_+6440-FGGY	10.9109	1925.28	0.0046504	19.2428	0	18	0	chr1	59339957	59346398	+	FGGY
chr8_102843747_102838744_-5003-AZIN1	10.9109	1925.28	0.0046504	19.2428	0	18	0	chr8	102838743	102843747	-	AZIN1
chr6_75634811_75621532_+13279-SENP6	10.9109	1925.28	0.0046504	19.2428	0	18	0	chr6	75621531	75634811	+	SENP6
chr2_73490158_73432129_+58029-ALMS1	10.9109	1925.28	0.0046504	19.2428	0	18	0	chr2	73432128	73490158	+	ALMS1
chr19_45518094_45517663_+431-VASP	10.9109	1925.28	0.0046504	19.2428	0	18	0	chr19	45517662	45518094	+	VASP
chr11_71990717_71982761_+7956-RNF121	10.9109	1925.28	0.0046504	19.2428	0	18	0	chr11	71982760	71990717	+	RNF121
chr2_172565073_172562220_+2853-PDK1	10.9109	1925.28	0.0046504	19.2428	0	18	0	chr2	172562219	172565073	+	PDK1
chr1_42278784_42265115_-13669-FOXJ3	10.9109	1925.28	0.0046504	19.2428	0	18	0	chr1	42265114	42278784	-	FOXJ3
chr6_75678927_75634707_+44220-SENP6	10.9109	1925.28	0.0046504	19.2428	0	18	0	chr6	75634706	75678927	+	SENP6
chr11_9732710_9713466_+19244-SWAP70	10.9109	1925.28	0.0046504	19.2428	0	18	0	chr11	9713465	9732710	+	SWAP70
chr5_62451933_62449927_+2006-IPO11	-4.04896	0.0604147	0.00465177	2.13809	35.5457	2	38	chr5	62449926	62451933	+	IPO11
chr20_49070297_49066192_+4105-CSE1L	-11.0077	0.000485694	0.00533197	0	20.5791	0	22	chr20	49066191	49070297	+	CSE1L
chr2_20740205_20739971_-234-LDAH	-11.0077	0.000485694	0.00533197	0	20.5791	0	22	chr2	20739970	20740205	-	LDAH
chr21_33767828_33765875_+1953-ITSN1	-11.0077	0.000485694	0.00533197	0	20.5791	0	22	chr21	33765874	33767828	+	ITSN1
chr14_49674427_49664626_-9801-POLE2	-11.0077	0.000485694	0.00533197	0	20.5791	0	22	chr14	49664625	49674427	-	POLE2
chr11_77629899_77624963_-4936-CLNS1A	-11.0077	0.000485694	0.00533197	0	20.5791	0	22	chr11	77624962	77629899	-	CLNS1A
chr10_14935564_14922981_-12583-DCLRE1C	-3.97098	0.0637701	0.00559491	2.13809	33.6749	2	36	chr10	14922980	14935564	-	DCLRE1C
chr3_196886694_196885151_+1543-SENP5	-3.88854	0.0675201	0.00677157	2.13809	31.8041	2	34	chr3	196885150	196886694	+	SENP5
chr2_61333971_61325375_-8596-USP34	10.741	1711.47	0.00697419	17.1047	0	16	0	chr2	61325374	61333971	-	USP34
chr6_85751751_85745420_+6331-na	10.741	1711.47	0.00697419	17.1047	0	16	0	chr6	85745419	85751751	+	na
chr9_17236588_17226203_+10385-CNTLN	10.741	1711.47	0.00697419	17.1047	0	16	0	chr9	17226202	17236588	+	CNTLN
chr15_76292700_76283757_-8943-ETFA	10.741	1711.47	0.00697419	17.1047	0	16	0	chr15	76283756	76292700	-	ETFA
chr3_177100214_177098466_-1748-TBL1XR1	10.741	1711.47	0.00697419	17.1047	0	16	0	chr3	177098465	177100214	-	TBL1XR1
chr21_14857708_14853274_-4434-LOC107987295	10.741	1711.47	0.00697419	17.1047	0	16	0	chr21	14853273	14857708	-	LOC107987295
chr9_6893232_6814631_+78601-KDM4C	10.741	1711.47	0.00697419	17.1047	0	16	0	chr9	6814630	6893232	+	KDM4C
chr16_74493140_74480241_-12899-GLG1	10.741	1711.47	0.00697419	17.1047	0	16	0	chr16	74480240	74493140	-	GLG1
chr11_116957064_116927219_-29845-SIK3	10.741	1711.47	0.00697419	17.1047	0	16	0	chr11	116927218	116957064	-	SIK3
chr10_13172765_13172376_+389-MCM10	10.741	1711.47	0.00697419	17.1047	0	16	0	chr10	13172375	13172765	+	MCM10
chr4_120811449_120710309_-101140-PRDM5	10.741	1711.47	0.00697419	17.1047	0	16	0	chr4	120710308	120811449	-	PRDM5
chr2_135961498_135911139_-50359-DARS	10.741	1711.47	0.00697419	17.1047	0	16	0	chr2	135911138	135961498	-	DARS
chr13_111244294_111217679_+26615-ARHGEF7	10.741	1711.47	0.00697419	17.1047	0	16	0	chr13	111217678	111244294	+	ARHGEF7
chr9_5872216_5859468_-12748-KIAA2026	10.741	1711.47	0.00697419	17.1047	0	16	0	chr9	5859467	5872216	-	KIAA2026
chr6_104785319_104771193_-14126-HACE1	10.741	1711.47	0.00697419	17.1047	0	16	0	chr6	104771192	104785319	-	HACE1
chr19_5041251_5039836_+1415-KDM4B	10.741	1711.47	0.00697419	17.1047	0	16	0	chr19	5039835	5041251	+	KDM4B
chr2_24584560_24554389_+30171-NCOA1	10.741	1711.47	0.00697419	17.1047	0	16	0	chr2	24554388	24584560	+	NCOA1
chr15_40745259_40744047_-1212-RMDN3	10.741	1711.47	0.00697419	17.1047	0	16	0	chr15	40744046	40745259	-	RMDN3
chr10_118730410_118729295_-1115-CACUL1	10.741	1711.47	0.00697419	17.1047	0	16	0	chr10	118729294	118730410	-	CACUL1
chr17_48590589_48514866_+75723-HOXB-AS1	10.741	1711.47	0.00697419	17.1047	0	16	0	chr17	48514865	48590589	+	HOXB-AS1
chr14_21234229_21230319_-3910-HNRNPC	10.741	1711.47	0.00697419	17.1047	0	16	0	chr14	21230318	21234229	-	HNRNPC
chr2_222909150_222887830_+21320-ACSL3	10.741	1711.47	0.00697419	17.1047	0	16	0	chr2	222887829	222909150	+	ACSL3
chr6_88853764_88844357_-9407-RNGTT	10.741	1711.47	0.00697419	17.1047	0	16	0	chr6	88844356	88853764	-	RNGTT
chr18_26039456_26018019_-21437-SS18	10.741	1711.47	0.00697419	17.1047	0	16	0	chr18	26018018	26039456	-	SS18
chr12_19500221_19473248_+26973-AEBP2	10.741	1711.47	0.00697419	17.1047	0	16	0	chr12	19473247	19500221	+	AEBP2
chr6_70452571_70426570_+26001-FAM135A	10.741	1711.47	0.00697419	17.1047	0	16	0	chr6	70426569	70452571	+	FAM135A
chr1_94475737_94455733_+20004-ABCD3	10.741	1711.47	0.00697419	17.1047	0	16	0	chr1	94455732	94475737	+	ABCD3
chr10_119842595_119838535_-4060-MCMBP	10.741	1711.47	0.00697419	17.1047	0	16	0	chr10	119838534	119842595	-	MCMBP
chr18_12678442_12678109_-333-CEP76	10.741	1711.47	0.00697419	17.1047	0	16	0	chr18	12678108	12678442	-	CEP76
chr10_100926019_100915999_+10020-SLF2	10.741	1711.47	0.00697419	17.1047	0	16	0	chr10	100915998	100926019	+	SLF2
chr9_75080941_75077159_-3782-NMRK1	10.741	1711.47	0.00697419	17.1047	0	16	0	chr9	75077158	75080941	-	NMRK1
chr1_236816543_236803428_+13115-MTR	10.741	1711.47	0.00697419	17.1047	0	16	0	chr1	236803427	236816543	+	MTR
chr22_33856802_33761371_-95431-LARGE	10.741	1711.47	0.00697419	17.1047	0	16	0	chr22	33761370	33856802	-	LARGE
chr7_129413688_129389056_+24632-AHCYL2	10.741	1711.47	0.00697419	17.1047	0	16	0	chr7	129389055	129413688	+	AHCYL2
chr21_15842540_15777904_+64636-USP25	10.741	1711.47	0.00697419	17.1047	0	16	0	chr21	15777903	15842540	+	USP25
chr10_94497172_94474668_+22504-TBC1D12	10.741	1711.47	0.00697419	17.1047	0	16	0	chr10	94474667	94497172	+	TBC1D12
chr7_842130_832505_+9625-SUN1	10.741	1711.47	0.00697419	17.1047	0	16	0	chr7	832504	842130	+	SUN1
chr14_92797981_92797408_+573-GOLGA5	10.741	1711.47	0.00697419	17.1047	0	16	0	chr14	92797407	92797981	+	GOLGA5
chr2_61088468_61081452_+7016-KIAA1841	10.741	1711.47	0.00697419	17.1047	0	16	0	chr2	61081451	61088468	+	KIAA1841
chr3_57584464_57583898_-566-ARF4	10.741	1711.47	0.00697419	17.1047	0	16	0	chr3	57583897	57584464	-	ARF4
chr20_36671397_36665046_-6351-NDRG3	-10.8702	0.000534237	0.00725627	0	18.7083	0	20	chr20	36665045	36671397	-	NDRG3
chr13_100273346_100257595_+15751-PCCA	-10.8702	0.000534237	0.00725627	0	18.7083	0	20	chr13	100257594	100273346	+	PCCA
chr2_43975217_43960541_-14676-LRPPRC	-10.8702	0.000534237	0.00725627	0	18.7083	0	20	chr2	43960540	43975217	-	LRPPRC
chr1_113119523_113112479_+7044-LRIG2	-10.8702	0.000534237	0.00725627	0	18.7083	0	20	chr1	113112478	113119523	+	LRIG2
chr1_92345914_92307188_+38726-RPAP2	-10.8702	0.000534237	0.00725627	0	18.7083	0	20	chr1	92307187	92345914	+	RPAP2
chr1_43920928_43920404_+524-ST3GAL3	-10.8702	0.000534237	0.00725627	0	18.7083	0	20	chr1	43920403	43920928	+	ST3GAL3
chr20_25674007_25632158_+41849-ZNF337-AS1	-10.8702	0.000534237	0.00725627	0	18.7083	0	20	chr20	25632157	25674007	+	ZNF337-AS1
chr15_43481022_43469858_-11164-TP53BP1	-10.8702	0.000534237	0.00725627	0	18.7083	0	20	chr15	43469857	43481022	-	TP53BP1
chr10_68493570_68488467_-5103-SLC25A16	-10.8702	0.000534237	0.00725627	0	18.7083	0	20	chr10	68488466	68493570	-	SLC25A16
chr3_50114251_50113383_+868-RBM5	-10.8702	0.000534237	0.00725627	0	18.7083	0	20	chr3	50113382	50114251	+	RBM5
chr15_63563008_63553715_+9293-USP3	-10.8702	0.000534237	0.00725627	0	18.7083	0	20	chr15	63553714	63563008	+	USP3
chr6_10702639_10702369_+270-PAK1IP1	-10.8702	0.000534237	0.00725627	0	18.7083	0	20	chr6	10702368	10702639	+	PAK1IP1
chr11_77392541_77374328_-18213-PAK1	-10.8702	0.000534237	0.00725627	0	18.7083	0	20	chr11	77374327	77392541	-	PAK1
chr18_21008194_21006351_-1843-ROCK1	-10.8702	0.000534237	0.00725627	0	18.7083	0	20	chr18	21006350	21008194	-	ROCK1
chr5_5454638_5436418_+18220-ICE1	-10.8702	0.000534237	0.00725627	0	18.7083	0	20	chr5	5436417	5454638	+	ICE1
chr4_4649542_4636726_+12816-STX18-AS1	-10.8702	0.000534237	0.00725627	0	18.7083	0	20	chr4	4636725	4649542	+	STX18-AS1
chr18_9595102_9593768_-1334-PPP4R1	-10.8702	0.000534237	0.00725627	0	18.7083	0	20	chr18	9593767	9595102	-	PPP4R1
chr11_9425262_9420411_+4851-IPO7	-10.8702	0.000534237	0.00725627	0	18.7083	0	20	chr11	9420410	9425262	+	IPO7
chr3_121498670_121493478_-5192-POLQ	-10.8702	0.000534237	0.00725627	0	18.7083	0	20	chr3	121493477	121498670	-	POLQ
chr1_1734835_1669664_-65171-CDK11A	-10.8702	0.000534237	0.00725627	0	18.7083	0	20	chr1	1669663	1734835	-	CDK11A
chr17_43124115_43095846_-28269-BRCA1	-10.8702	0.000534237	0.00725627	0	18.7083	0	20	chr17	43095845	43124115	-	BRCA1
chr1_77725762_77717867_-7895-USP33	-10.8702	0.000534237	0.00725627	0	18.7083	0	20	chr1	77717866	77725762	-	USP33
chr4_56484864_56478379_+6485-SRP72	-10.8702	0.000534237	0.00725627	0	18.7083	0	20	chr4	56478378	56484864	+	SRP72
chr9_77227485_77214329_+13156-VPS13A	-10.8702	0.000534237	0.00725627	0	18.7083	0	20	chr9	77214328	77227485	+	VPS13A
chr2_158634289_158603070_+31219-PKP4	-10.8702	0.000534237	0.00725627	0	18.7083	0	20	chr2	158603069	158634289	+	PKP4
chr9_75017448_75016268_-1180-CARNMT1	-3.8011	0.0717387	0.00825016	2.13809	29.9333	2	32	chr9	75016267	75017448	-	CARNMT1
chr10_101676436_101667886_-8550-FBXW4	-3.8011	0.0717387	0.00825016	2.13809	29.9333	2	32	chr10	101667885	101676436	-	FBXW4
chr1_171575128_171568247_+6881-PRRC2C	-10.7963	0.000562339	0.0085234	0	17.7729	0	19	chr1	171568246	171575128	+	PRRC2C
chr2_95860074_95851694_-8380-ANKRD36C	-3.32788	0.0995881	0.0085884	4.27618	43.0291	4	46	chr2	95851693	95860074	-	ANKRD36C
chr19_18538436_18537601_-835-FKBP8	3.12897	8.7481	0.00873058	49.1761	5.61249	46	6	chr19	18537600	18538436	-	FKBP8
chr18_24083081_24064140_+18941-TTC39C	3.77048	13.6467	0.0090214	25.6571	1.87083	24	2	chr18	24064139	24083081	+	TTC39C
chr5_74841679_74813840_-27839-FAM169A	-3.09127	0.117337	0.00917689	8.55236	72.9623	8	78	chr5	74813839	74841679	-	FAM169A
chr20_49066510_49058453_+8057-CSE1L	-10.7183	0.000593561	0.0100612	0	16.8375	0	18	chr20	49058452	49066510	+	CSE1L
chr9_95956013_95928079_+27934-ERCC6L2	-10.7183	0.000593561	0.0100612	0	16.8375	0	18	chr9	95928078	95956013	+	ERCC6L2
chr3_129880559_129857250_-23309-TMCC1	-10.7183	0.000593561	0.0100612	0	16.8375	0	18	chr3	129857249	129880559	-	TMCC1
chr1_31292006_31267871_-24135-SNRNP40	-10.7183	0.000593561	0.0100612	0	16.8375	0	18	chr1	31267870	31292006	-	SNRNP40
chr18_42049605_42043733_+5872-PIK3C3	-10.7183	0.000593561	0.0100612	0	16.8375	0	18	chr18	42043732	42049605	+	PIK3C3
chr16_18834438_18819502_-14936-SMG1	-10.7183	0.000593561	0.0100612	0	16.8375	0	18	chr16	18819501	18834438	-	SMG1
chr5_179709059_179707132_+1927-CANX	-10.7183	0.000593561	0.0100612	0	16.8375	0	18	chr5	179707131	179709059	+	CANX
chr7_140704963_140702866_+2097-NDUFB2	-10.7183	0.000593561	0.0100612	0	16.8375	0	18	chr7	140702865	140704963	+	NDUFB2
chr11_77625818_77622500_-3318-CLNS1A	-10.7183	0.000593561	0.0100612	0	16.8375	0	18	chr11	77622499	77625818	-	CLNS1A
chr11_18089510_18083535_-5975-SAAL1	-10.7183	0.000593561	0.0100612	0	16.8375	0	18	chr11	18083534	18089510	-	SAAL1
chr11_78571444_78493063_-78381-NARS2	-10.7183	0.000593561	0.0100612	0	16.8375	0	18	chr11	78493062	78571444	-	NARS2
chr6_109792664_109765013_+27651-FIG4	-10.7183	0.000593561	0.0100612	0	16.8375	0	18	chr6	109765012	109792664	+	FIG4
chr6_161049979_161048616_+1363-MAP3K4	-10.7183	0.000593561	0.0100612	0	16.8375	0	18	chr6	161048615	161049979	+	MAP3K4
chr1_77815231_77801331_+13900-FAM73A	-10.7183	0.000593561	0.0100612	0	16.8375	0	18	chr1	77801330	77815231	+	FAM73A
chr20_3912634_3907926_+4708-PANK2	-10.7183	0.000593561	0.0100612	0	16.8375	0	18	chr20	3907925	3912634	+	PANK2
chr1_44339322_44284835_-54487-ERI3	-10.7183	0.000593561	0.0100612	0	16.8375	0	18	chr1	44284834	44339322	-	ERI3
chr10_69486798_69483691_+3107-TSPAN15	-10.7183	0.000593561	0.0100612	0	16.8375	0	18	chr10	69483690	69486798	+	TSPAN15
chr4_147866816_147857553_+9263-ARHGAP10	-10.7183	0.000593561	0.0100612	0	16.8375	0	18	chr4	147857552	147866816	+	ARHGAP10
chr13_95170628_95115922_-54706-ABCC4	-10.7183	0.000593561	0.0100612	0	16.8375	0	18	chr13	95115921	95170628	-	ABCC4
chr2_113735858_113731584_-4274-SLC35F5	-10.7183	0.000593561	0.0100612	0	16.8375	0	18	chr2	113731583	113735858	-	SLC35F5
chr3_9751957_9750945_+1012-OGG1	-10.7183	0.000593561	0.0100612	0	16.8375	0	18	chr3	9750944	9751957	+	OGG1
chr13_40959016_40949806_-9210-ELF1	-10.7183	0.000593561	0.0100612	0	16.8375	0	18	chr13	40949805	40959016	-	ELF1
chr16_70262524_70261044_-1480-AARS	-10.7183	0.000593561	0.0100612	0	16.8375	0	18	chr16	70261043	70262524	-	AARS
chr1_21757783_21747067_-10716-USP48	-10.7183	0.000593561	0.0100612	0	16.8375	0	18	chr1	21747066	21757783	-	USP48
chr4_139139497_139137630_-1867-ELF2	-10.7183	0.000593561	0.0100612	0	16.8375	0	18	chr4	139137629	139139497	-	ELF2
chr8_140702707_140700891_-1816-PTK2	-10.7183	0.000593561	0.0100612	0	16.8375	0	18	chr8	140700890	140702707	-	PTK2
chr3_8852948_8840196_-12752-LOC107984112	-10.7183	0.000593561	0.0100612	0	16.8375	0	18	chr3	8840195	8852948	-	LOC107984112
chr15_89260843_89247629_+13214-FANCI	-10.7183	0.000593561	0.0100612	0	16.8375	0	18	chr15	89247628	89260843	+	FANCI
chr12_102046119_102039868_-6251-CCDC53	-3.70803	0.0765196	0.0101221	2.13809	28.0624	2	30	chr12	102039867	102046119	-	CCDC53
chr4_82457038_82454722_+2316-ENOPH1	10.5485	1497.66	0.0107609	14.9666	0	14	0	chr4	82454721	82457038	+	ENOPH1
chr5_56865977_56856600_+9377-MAP3K1	10.5485	1497.66	0.0107609	14.9666	0	14	0	chr5	56856599	56865977	+	MAP3K1
chr5_116449817_116289524_+160293-COMMD10	10.5485	1497.66	0.0107609	14.9666	0	14	0	chr5	116289523	116449817	+	COMMD10
chr1_212889257_212872678_+16579-FLVCR1	10.5485	1497.66	0.0107609	14.9666	0	14	0	chr1	212872677	212889257	+	FLVCR1
chr14_64000719_63998914_+1805-SYNE2	10.5485	1497.66	0.0107609	14.9666	0	14	0	chr14	63998913	64000719	+	SYNE2
chr9_123792630_123557570_-235060-DENND1A	10.5485	1497.66	0.0107609	14.9666	0	14	0	chr9	123557569	123792630	-	DENND1A
chr20_49070297_49058453_+11844-CSE1L	10.5485	1497.66	0.0107609	14.9666	0	14	0	chr20	49058452	49070297	+	CSE1L
chr22_27914347_27894555_-19792-PITPNB	10.5485	1497.66	0.0107609	14.9666	0	14	0	chr22	27894554	27914347	-	PITPNB
chr8_30106843_30101898_+4945-LEPROTL1	10.5485	1497.66	0.0107609	14.9666	0	14	0	chr8	30101897	30106843	+	LEPROTL1
chr3_183798989_183797923_+1066-YEATS2	10.5485	1497.66	0.0107609	14.9666	0	14	0	chr3	183797922	183798989	+	YEATS2
chr1_21840017_21838825_-1192-HSPG2	10.5485	1497.66	0.0107609	14.9666	0	14	0	chr1	21838824	21840017	-	HSPG2
chr1_51465326_51459041_-6285-EPS15	10.5485	1497.66	0.0107609	14.9666	0	14	0	chr1	51459040	51465326	-	EPS15
chr6_154792976_154787861_+5115-SCAF8	10.5485	1497.66	0.0107609	14.9666	0	14	0	chr6	154787860	154792976	+	SCAF8
chr12_111679340_111658736_-20604-BRAP	10.5485	1497.66	0.0107609	14.9666	0	14	0	chr12	111658735	111679340	-	BRAP
chr16_18845651_18834892_-10759-SMG1	10.5485	1497.66	0.0107609	14.9666	0	14	0	chr16	18834891	18845651	-	SMG1
chr14_71467247_71413948_+53299-SIPA1L1	10.5485	1497.66	0.0107609	14.9666	0	14	0	chr14	71413947	71467247	+	SIPA1L1
chr3_3782701_3777725_-4976-LOC100130207	10.5485	1497.66	0.0107609	14.9666	0	14	0	chr3	3777724	3782701	-	LOC100130207
chr4_76741926_76730804_+11122-SHROOM3	10.5485	1497.66	0.0107609	14.9666	0	14	0	chr4	76730803	76741926	+	SHROOM3
chr10_13175681_13172376_+3305-MCM10	10.5485	1497.66	0.0107609	14.9666	0	14	0	chr10	13172375	13175681	+	MCM10
chr7_607452_596146_-11306-PRKAR1B	10.5485	1497.66	0.0107609	14.9666	0	14	0	chr7	596145	607452	-	PRKAR1B
chr8_63187745_63175331_+12414-YTHDF3	10.5485	1497.66	0.0107609	14.9666	0	14	0	chr8	63175330	63187745	+	YTHDF3
chr10_119071085_119069446_-1639-EIF3A	10.5485	1497.66	0.0107609	14.9666	0	14	0	chr10	119069445	119071085	-	EIF3A
chr4_17509363_17501719_-7644-QDPR	10.5485	1497.66	0.0107609	14.9666	0	14	0	chr4	17501718	17509363	-	QDPR
chr19_41342247_41341883_-364-TGFB1	10.5485	1497.66	0.0107609	14.9666	0	14	0	chr19	41341882	41342247	-	TGFB1
chr19_34467014_34431861_+35153-UBA2	10.5485	1497.66	0.0107609	14.9666	0	14	0	chr19	34431860	34467014	+	UBA2
chr1_246193963_246186743_-7220-RNU6-1283P	10.5485	1497.66	0.0107609	14.9666	0	14	0	chr1	246186742	246193963	-	RNU6-1283P
chr11_68564432_68551121_+13311-PPP6R3	10.5485	1497.66	0.0107609	14.9666	0	14	0	chr11	68551120	68564432	+	PPP6R3
chr1_77641655_77639449_-2206-ZZZ3	10.5485	1497.66	0.0107609	14.9666	0	14	0	chr1	77639448	77641655	-	ZZZ3
chr19_11128085_11120092_+7993-LDLR	10.5485	1497.66	0.0107609	14.9666	0	14	0	chr19	11120091	11128085	+	LDLR
chr1_172591071_172551512_+39559-SUCO	10.5485	1497.66	0.0107609	14.9666	0	14	0	chr1	172551511	172591071	+	SUCO
chr1_113119523_113091318_+28205-LRIG2	10.5485	1497.66	0.0107609	14.9666	0	14	0	chr1	113091317	113119523	+	LRIG2
chr9_4827033_4823531_+3502-RCL1	10.5485	1497.66	0.0107609	14.9666	0	14	0	chr9	4823530	4827033	+	RCL1
chr4_7001251_6994184_+7067-TBC1D14	3.18922	9.12115	0.0113882	34.2094	3.74166	32	4	chr4	6994183	7001251	+	TBC1D14
chr5_168518062_168500591_+17471-RARS	-3.19667	0.10907	0.0115232	4.27618	39.2874	4	42	chr5	168500590	168518062	+	RARS
chr22_50266611_50256085_-10526-MAPK12	-10.6359	0.000628455	0.0119384	0	15.902	0	17	chr22	50256084	50266611	-	MAPK12
chr9_36674937_36669310_+5627-MELK	3.645	12.5099	0.0119819	23.519	1.87083	22	2	chr9	36669309	36674937	+	MELK
chr11_18008076_17988597_-19479-SERGEF	3.645	12.5099	0.0119819	23.519	1.87083	22	2	chr11	17988596	18008076	-	SERGEF
chr1_51408332_51402435_-5897-EPS15	2.99775	7.98755	0.0119868	44.8999	5.61249	42	6	chr1	51402434	51408332	-	EPS15
chr2_47379969_47377014_+2955-EPCAM	-10.5485	0.000667707	0.0142439	0	14.9666	0	16	chr2	47377013	47379969	+	EPCAM
chr2_241603079_241601896_-1183-THAP4	-10.5485	0.000667707	0.0142439	0	14.9666	0	16	chr2	241601895	241603079	-	THAP4
chr14_31326342_31321499_-4843-HEATR5A	-10.5485	0.000667707	0.0142439	0	14.9666	0	16	chr14	31321498	31326342	-	HEATR5A
chr22_25690283_25594299_+95984-GRK3	-10.5485	0.000667707	0.0142439	0	14.9666	0	16	chr22	25594298	25690283	+	GRK3
chr12_112078741_112071895_-6846-NAA25	-10.5485	0.000667707	0.0142439	0	14.9666	0	16	chr12	112071894	112078741	-	NAA25
chr15_90221765_90219793_+1972-SEMA4B	-10.5485	0.000667707	0.0142439	0	14.9666	0	16	chr15	90219792	90221765	+	SEMA4B
chr4_25269203_25259037_+10166-PI4K2B	-10.5485	0.000667707	0.0142439	0	14.9666	0	16	chr4	25259036	25269203	+	PI4K2B
chr11_120477526_120473050_+4476-ARHGEF12	-10.5485	0.000667707	0.0142439	0	14.9666	0	16	chr11	120473049	120477526	+	ARHGEF12
chr7_155680908_155678608_+2300-RBM33	-10.5485	0.000667707	0.0142439	0	14.9666	0	16	chr7	155678607	155680908	+	RBM33
chr12_71660427_71658630_-1797-LOC107984529	-10.5485	0.000667707	0.0142439	0	14.9666	0	16	chr12	71658629	71660427	-	LOC107984529
chr13_60042820_60008544_-34276-DIAPH3	-10.5485	0.000667707	0.0142439	0	14.9666	0	16	chr13	60008543	60042820	-	DIAPH3
chr11_33286952_33286413_+539-na	-10.5485	0.000667707	0.0142439	0	14.9666	0	16	chr11	33286412	33286952	+	na
chr1_114732816_114730258_-2558-CSDE1	-10.5485	0.000667707	0.0142439	0	14.9666	0	16	chr1	114730257	114732816	-	CSDE1
chr8_102288266_102287433_-833-UBR5	-10.5485	0.000667707	0.0142439	0	14.9666	0	16	chr8	102287432	102288266	-	UBR5
chr9_96322080_96320998_-1082-SLC35D2	-10.5485	0.000667707	0.0142439	0	14.9666	0	16	chr9	96320997	96322080	-	SLC35D2
chr3_100299331_100283607_+15724-TBC1D23	-10.5485	0.000667707	0.0142439	0	14.9666	0	16	chr3	100283606	100299331	+	TBC1D23
chr20_33387533_33366859_-20674-CDK5RAP1	-10.5485	0.000667707	0.0142439	0	14.9666	0	16	chr20	33366858	33387533	-	CDK5RAP1
chr10_12113064_12081472_+31592-DHTKD1	-10.5485	0.000667707	0.0142439	0	14.9666	0	16	chr10	12081471	12113064	+	DHTKD1
chr16_57067828_57066534_+1294-NLRC5	-10.5485	0.000667707	0.0142439	0	14.9666	0	16	chr16	57066533	57067828	+	NLRC5
chr5_151795575_151790323_+5252-G3BP1	-10.5485	0.000667707	0.0142439	0	14.9666	0	16	chr5	151790322	151795575	+	G3BP1
chr8_17286427_17268258_+18169-VPS37A	-10.5485	0.000667707	0.0142439	0	14.9666	0	16	chr8	17268257	17286427	+	VPS37A
chr18_31839457_31832084_-7373-TRAPPC8	-10.5485	0.000667707	0.0142439	0	14.9666	0	16	chr18	31832083	31839457	-	TRAPPC8
chr3_150568292_150562542_+5750-EIF2A	-10.5485	0.000667707	0.0142439	0	14.9666	0	16	chr3	150562541	150568292	+	EIF2A
chr1_44759348_44757556_+1792-KIF2C	-10.5485	0.000667707	0.0142439	0	14.9666	0	16	chr1	44757555	44759348	+	KIF2C
chr12_122624688_122594276_+30412-KNTC1	-10.5485	0.000667707	0.0142439	0	14.9666	0	16	chr12	122594275	122624688	+	KNTC1
chr22_38501280_38494630_-6650-DDX17	-10.5485	0.000667707	0.0142439	0	14.9666	0	16	chr22	38494629	38501280	-	DDX17
chr20_37062270_37061103_-1167-RBL1	-10.5485	0.000667707	0.0142439	0	14.9666	0	16	chr20	37061102	37062270	-	RBL1
chr3_44367708_44361365_+6343-TCAIM	-10.5485	0.000667707	0.0142439	0	14.9666	0	16	chr3	44361364	44367708	+	TCAIM
chr16_23608012_23603587_-4425-PALB2	-10.5485	0.000667707	0.0142439	0	14.9666	0	16	chr16	23603586	23608012	-	PALB2
chr7_6585260_6578501_+6759-ZDHHC4	-10.5485	0.000667707	0.0142439	0	14.9666	0	16	chr7	6578500	6585260	+	ZDHHC4
chr4_150849575_150806271_-43304-LRBA	-10.5485	0.000667707	0.0142439	0	14.9666	0	16	chr4	150806270	150849575	-	LRBA
chr9_19082555_19081665_-890-na	-10.5485	0.000667707	0.0142439	0	14.9666	0	16	chr9	19081664	19082555	-	na
chr18_21070613_21039472_-31141-ROCK1	-10.5485	0.000667707	0.0142439	0	14.9666	0	16	chr18	21039471	21070613	-	ROCK1
chr15_66349437_66349060_-377-TIPIN	-10.5485	0.000667707	0.0142439	0	14.9666	0	16	chr15	66349059	66349437	-	TIPIN
chr1_77584655_77576068_-8587-ZZZ3	-10.5485	0.000667707	0.0142439	0	14.9666	0	16	chr1	77576067	77584655	-	ZZZ3
chr3_197149796_197130527_-19269-DLG1	-10.5485	0.000667707	0.0142439	0	14.9666	0	16	chr3	197130526	197149796	-	DLG1
chr8_28980156_28963811_+16345-HMBOX1	-10.5485	0.000667707	0.0142439	0	14.9666	0	16	chr8	28963810	28980156	+	HMBOX1
chr11_117163892_117159934_+3958-PAFAH1B2	-10.5485	0.000667707	0.0142439	0	14.9666	0	16	chr11	117159933	117163892	+	PAFAH1B2
chr1_213129889_213104454_+25435-RPS6KC1	-10.5485	0.000667707	0.0142439	0	14.9666	0	16	chr1	213104453	213129889	+	RPS6KC1
chr8_102361626_102342473_-19153-UBR5	-10.5485	0.000667707	0.0142439	0	14.9666	0	16	chr8	102342472	102361626	-	UBR5
chr6_43567354_43555836_-11518-XPO5	-10.5485	0.000667707	0.0142439	0	14.9666	0	16	chr6	43555835	43567354	-	XPO5
chr9_137758011_137743371_+14640-EHMT1	-10.5485	0.000667707	0.0142439	0	14.9666	0	16	chr9	137743370	137758011	+	EHMT1
chr7_156967092_156966270_+822-NOM1	-10.5485	0.000667707	0.0142439	0	14.9666	0	16	chr7	156966269	156967092	+	NOM1
chr11_3719550_3713818_-5732-NUP98	-10.5485	0.000667707	0.0142439	0	14.9666	0	16	chr11	3713817	3719550	-	NUP98
chr18_79126375_79096476_+29899-ATP9B	-10.5485	0.000667707	0.0142439	0	14.9666	0	16	chr18	79096475	79126375	+	ATP9B
chr17_30844916_30843913_+1003-ATAD5	-10.5485	0.000667707	0.0142439	0	14.9666	0	16	chr17	30843912	30844916	+	ATAD5
chr8_123129218_123077111_+52107-TBC1D31	-10.5485	0.000667707	0.0142439	0	14.9666	0	16	chr8	123077110	123129218	+	TBC1D31
chr5_160094065_160089506_-4559-PWWP2A	-10.5485	0.000667707	0.0142439	0	14.9666	0	16	chr5	160089505	160094065	-	PWWP2A
chr7_158891333_158879684_+11649-WDR60	-10.5485	0.000667707	0.0142439	0	14.9666	0	16	chr7	158879683	158891333	+	WDR60
chr1_35408159_35381259_+26900-ZMYM4	-10.5485	0.000667707	0.0142439	0	14.9666	0	16	chr1	35381258	35408159	+	ZMYM4
chr14_58487166_58457759_+29407-KIAA0586	-10.5485	0.000667707	0.0142439	0	14.9666	0	16	chr14	58457758	58487166	+	KIAA0586
chr2_171458075_171448681_+9394-DCAF17	-10.5485	0.000667707	0.0142439	0	14.9666	0	16	chr2	171448680	171458075	+	DCAF17
chr19_4355173_4354949_+224-MPND	-10.5485	0.000667707	0.0142439	0	14.9666	0	16	chr19	4354948	4355173	+	MPND
chr12_42398994_42355161_+43833-PPHLN1	-10.5485	0.000667707	0.0142439	0	14.9666	0	16	chr12	42355160	42398994	+	PPHLN1
chr15_49319805_49235625_+84180-GALK2	-10.5485	0.000667707	0.0142439	0	14.9666	0	16	chr15	49235624	49319805	+	GALK2
chr9_92269983_92268174_-1809-IARS	-10.5485	0.000667707	0.0142439	0	14.9666	0	16	chr9	92268173	92269983	-	IARS
chr7_20161870_20154193_-7677-MACC1	-10.5485	0.000667707	0.0142439	0	14.9666	0	16	chr7	20154192	20161870	-	MACC1
chr16_58676346_58675940_-406-SLC38A7	-10.5485	0.000667707	0.0142439	0	14.9666	0	16	chr16	58675939	58676346	-	SLC38A7
chr21_31154426_31152636_-1790-TIAM1	-10.5485	0.000667707	0.0142439	0	14.9666	0	16	chr21	31152635	31154426	-	TIAM1
chr5_140487060_140482580_+4480-ANKHD1	-10.5485	0.000667707	0.0142439	0	14.9666	0	16	chr5	140482579	140487060	+	ANKHD1
chr17_17217182_17214985_-2197-FLCN	-10.5485	0.000667707	0.0142439	0	14.9666	0	16	chr17	17214984	17217182	-	FLCN
chr5_65685472_65680494_-4978-SGTB	-10.5485	0.000667707	0.0142439	0	14.9666	0	16	chr5	65680493	65685472	-	SGTB
chr6_100662536_100642581_-19955-ASCC3	-10.5485	0.000667707	0.0142439	0	14.9666	0	16	chr6	100642580	100662536	-	ASCC3
chr19_19496219_19492306_+3913-GATAD2A	-10.5485	0.000667707	0.0142439	0	14.9666	0	16	chr19	19492305	19496219	+	GATAD2A
chr1_179997175_179996553_+622-CEP350	-10.5485	0.000667707	0.0142439	0	14.9666	0	16	chr1	179996552	179997175	+	CEP350
chr10_92645642_92637184_+8458-KIF11	-10.5485	0.000667707	0.0142439	0	14.9666	0	16	chr10	92637183	92645642	+	KIF11
chr17_1541640_1538735_-2905-PITPNA	-10.5485	0.000667707	0.0142439	0	14.9666	0	16	chr17	1538734	1541640	-	PITPNA
chr17_60709325_60679453_+29872-BCAS3	-10.5485	0.000667707	0.0142439	0	14.9666	0	16	chr17	60679452	60709325	+	BCAS3
chr7_92352642_92327783_+24859-ANKIB1	-10.5485	0.000667707	0.0142439	0	14.9666	0	16	chr7	92327782	92352642	+	ANKIB1
chr16_11898035_11894954_-3081-GSPT1	-10.5485	0.000667707	0.0142439	0	14.9666	0	16	chr16	11894953	11898035	-	GSPT1
chr8_102843747_102833056_-10691-AZIN1	-10.5485	0.000667707	0.0142439	0	14.9666	0	16	chr8	102833055	102843747	-	AZIN1
chr3_172783909_172760161_+23748-ECT2	-10.5485	0.000667707	0.0142439	0	14.9666	0	16	chr3	172760160	172783909	+	ECT2
chr1_246551302_246540690_-10612-TFB2M	-10.5485	0.000667707	0.0142439	0	14.9666	0	16	chr1	246540689	246551302	-	TFB2M
chr22_41141222_41140140_+1082-EP300	-10.5485	0.000667707	0.0142439	0	14.9666	0	16	chr22	41140139	41141222	+	EP300
chr15_41388522_41387434_-1088-NDUFAF1	-10.5485	0.000667707	0.0142439	0	14.9666	0	16	chr15	41387433	41388522	-	NDUFAF1
chr8_43072307_43069555_+2752-FNTA	-10.5485	0.000667707	0.0142439	0	14.9666	0	16	chr8	43069554	43072307	+	FNTA
chr1_1853297_1839190_-14107-GNB1	-10.5485	0.000667707	0.0142439	0	14.9666	0	16	chr1	1839189	1853297	-	GNB1
chr8_25488689_25479913_+8776-CDCA2	-10.5485	0.000667707	0.0142439	0	14.9666	0	16	chr8	25479912	25488689	+	CDCA2
chr7_73605768_73599526_-6242-MLXIPL	-10.5485	0.000667707	0.0142439	0	14.9666	0	16	chr7	73599525	73605768	-	MLXIPL
chr1_92704744_92693802_-10942-EVI5	-10.5485	0.000667707	0.0142439	0	14.9666	0	16	chr1	92693801	92704744	-	EVI5
chr13_77233263_77224451_-8812-MYCBP2	-10.5485	0.000667707	0.0142439	0	14.9666	0	16	chr13	77224450	77233263	-	MYCBP2
chr3_170391260_170359699_+31561-SKIL	-10.5485	0.000667707	0.0142439	0	14.9666	0	16	chr3	170359698	170391260	+	SKIL
chr16_89422305_89418284_-4021-ANKRD11	-10.5485	0.000667707	0.0142439	0	14.9666	0	16	chr16	89418283	89422305	-	ANKRD11
chr7_33606553_33604865_+1688-BBS9	-10.5485	0.000667707	0.0142439	0	14.9666	0	16	chr7	33604864	33606553	+	BBS9
chr5_72875737_72861808_+13929-TNPO1	-10.5485	0.000667707	0.0142439	0	14.9666	0	16	chr5	72861807	72875737	+	TNPO1
chr13_98000645_97992892_+7753-IPO5	-10.5485	0.000667707	0.0142439	0	14.9666	0	16	chr13	97992891	98000645	+	IPO5
chr4_185259064_185247294_+11770-SNX25	-10.5485	0.000667707	0.0142439	0	14.9666	0	16	chr4	185247293	185259064	+	SNX25
chr14_69149503_69122217_-27286-DCAF5	-10.5485	0.000667707	0.0142439	0	14.9666	0	16	chr14	69122216	69149503	-	DCAF5
chr2_38319019_38313151_-5868-ATL2	-10.5485	0.000667707	0.0142439	0	14.9666	0	16	chr2	38313150	38319019	-	ATL2
chr6_110213160_110201558_+11602-CDC40	-10.5485	0.000667707	0.0142439	0	14.9666	0	16	chr6	110201557	110213160	+	CDC40
chr10_34517159_34347965_-169194-PARD3	-10.5485	0.000667707	0.0142439	0	14.9666	0	16	chr10	34347964	34517159	-	PARD3
chr5_10224061_10213491_-10570-na	-10.5485	0.000667707	0.0142439	0	14.9666	0	16	chr5	10213490	10224061	-	na
chr11_18292019_18291442_-577-HPS5	-3.50166	0.088287	0.0155828	2.13809	24.3208	2	26	chr11	18291441	18292019	-	HPS5
chr14_96528006_96520055_+7951-PAPOLA	-3.50166	0.088287	0.0155828	2.13809	24.3208	2	26	chr14	96520054	96528006	+	PAPOLA
chr7_65967907_65964323_-3584-GUSB	-3.50166	0.088287	0.0155828	2.13809	24.3208	2	26	chr7	65964322	65967907	-	GUSB
chr21_39229436_39206108_-23328-BRWD1	-3.50166	0.088287	0.0155828	2.13809	24.3208	2	26	chr21	39206107	39229436	-	BRWD1
chr14_102022880_102019893_+2987-DYNC1H1	3.50756	11.3731	0.0161042	21.3809	1.87083	20	2	chr14	102019892	102022880	+	DYNC1H1
chr9_107306647_107300141_+6506-RAD23B	3.50756	11.3731	0.0161042	21.3809	1.87083	20	2	chr9	107300140	107306647	+	RAD23B
chr16_19735450_19730430_+5020-IQCK	3.50756	11.3731	0.0161042	21.3809	1.87083	20	2	chr16	19730429	19735450	+	IQCK
chr15_69436722_69436138_+584-KIF23	3.50756	11.3731	0.0161042	21.3809	1.87083	20	2	chr15	69436137	69436722	+	KIF23
chr1_155726019_155725382_+637-DAP3	3.50756	11.3731	0.0161042	21.3809	1.87083	20	2	chr1	155725381	155726019	+	DAP3
chr1_31339048_31337175_+1873-ZCCHC17	3.50756	11.3731	0.0161042	21.3809	1.87083	20	2	chr1	31337174	31339048	+	ZCCHC17
chr12_71629037_71626260_-2777-ZFC3H1	3.18808	9.11394	0.0166149	25.6571	2.80624	24	3	chr12	71626259	71629037	-	ZFC3H1
chr12_113960178_113957782_-2396-RBM19	10.3263	1283.85	0.0171444	12.8285	0	12	0	chr12	113957781	113960178	-	RBM19
chr17_78051448_78048845_+2603-TNRC6C	10.3263	1283.85	0.0171444	12.8285	0	12	0	chr17	78048844	78051448	+	TNRC6C
chr12_1190052_1180540_+9512-ERC1	10.3263	1283.85	0.0171444	12.8285	0	12	0	chr12	1180539	1190052	+	ERC1
chr2_172565073_172558708_+6365-PDK1	10.3263	1283.85	0.0171444	12.8285	0	12	0	chr2	172558707	172565073	+	PDK1
chr19_9660874_9656547_-4327-ZNF562	10.3263	1283.85	0.0171444	12.8285	0	12	0	chr19	9656546	9660874	-	ZNF562
chr8_38116725_38114192_+2533-ASH2L	10.3263	1283.85	0.0171444	12.8285	0	12	0	chr8	38114191	38116725	+	ASH2L
chr4_150831976_150806271_-25705-LRBA	10.3263	1283.85	0.0171444	12.8285	0	12	0	chr4	150806270	150831976	-	LRBA
chr2_8958642_8908621_-50021-MBOAT2	10.3263	1283.85	0.0171444	12.8285	0	12	0	chr2	8908620	8958642	-	MBOAT2
chr1_21002808_20969474_-33334-EIF4G3	10.3263	1283.85	0.0171444	12.8285	0	12	0	chr1	20969473	21002808	-	EIF4G3
chr11_95831267_95817787_+13480-CEP57	10.3263	1283.85	0.0171444	12.8285	0	12	0	chr11	95817786	95831267	+	CEP57
chr11_47476959_47472191_-4768-CELF1	10.3263	1283.85	0.0171444	12.8285	0	12	0	chr11	47472190	47476959	-	CELF1
chr9_120439972_120402806_-37166-CDK5RAP2	10.3263	1283.85	0.0171444	12.8285	0	12	0	chr9	120402805	120439972	-	CDK5RAP2
chr14_92138347_92124291_+14056-CPSF2	10.3263	1283.85	0.0171444	12.8285	0	12	0	chr14	92124290	92138347	+	CPSF2
chr1_21721764_21721036_-728-USP48	10.3263	1283.85	0.0171444	12.8285	0	12	0	chr1	21721035	21721764	-	USP48
chr3_123272563_123271522_+1041-na	10.3263	1283.85	0.0171444	12.8285	0	12	0	chr3	123271521	123272563	+	na
chr1_233227371_233217899_-9472-PCNX2	10.3263	1283.85	0.0171444	12.8285	0	12	0	chr1	233217898	233227371	-	PCNX2
chrX_50294993_50284542_+10451-CCNB3	10.3263	1283.85	0.0171444	12.8285	0	12	0	chrX	50284541	50294993	+	CCNB3
chr4_121810099_121804622_+5477-EXOSC9	10.3263	1283.85	0.0171444	12.8285	0	12	0	chr4	121804621	121810099	+	EXOSC9
chr8_42049707_42048378_-1329-KAT6A	10.3263	1283.85	0.0171444	12.8285	0	12	0	chr8	42048377	42049707	-	KAT6A
chr11_59659469_59658866_-603-PATL1	10.3263	1283.85	0.0171444	12.8285	0	12	0	chr11	59658865	59659469	-	PATL1
chr17_68452992_68450728_-2264-WIPI1	10.3263	1283.85	0.0171444	12.8285	0	12	0	chr17	68450727	68452992	-	WIPI1
chr16_89900794_89883351_+17443-TCF25	10.3263	1283.85	0.0171444	12.8285	0	12	0	chr16	89883350	89900794	+	TCF25
chr17_63579943_63578470_+1473-DCAF7	10.3263	1283.85	0.0171444	12.8285	0	12	0	chr17	63578469	63579943	+	DCAF7
chr3_10280395_10279978_+417-na	10.3263	1283.85	0.0171444	12.8285	0	12	0	chr3	10279977	10280395	+	na
chr8_42357392_42344953_+12439-POLB	10.3263	1283.85	0.0171444	12.8285	0	12	0	chr8	42344952	42357392	+	POLB
chr12_26957743_26954145_+3598-FGFR1OP2	10.3263	1283.85	0.0171444	12.8285	0	12	0	chr12	26954144	26957743	+	FGFR1OP2
chr9_37165935_37126312_+39623-LOC105376033	10.3263	1283.85	0.0171444	12.8285	0	12	0	chr9	37126311	37165935	+	LOC105376033
chr1_1947054_1942028_-5026-CFAP74	10.3263	1283.85	0.0171444	12.8285	0	12	0	chr1	1942027	1947054	-	CFAP74
chr5_134698057_134682373_+15684-SEC24A	10.3263	1283.85	0.0171444	12.8285	0	12	0	chr5	134682372	134698057	+	SEC24A
chr10_121503941_121483698_-20243-FGFR2	10.3263	1283.85	0.0171444	12.8285	0	12	0	chr10	121483697	121503941	-	FGFR2
chr2_101295181_101281859_-13322-RNF149	10.3263	1283.85	0.0171444	12.8285	0	12	0	chr2	101281858	101295181	-	RNF149
chr11_9896011_9856458_-39553-SBF2	10.3263	1283.85	0.0171444	12.8285	0	12	0	chr11	9856457	9896011	-	SBF2
chr12_19500221_19466748_+33473-AEBP2	10.3263	1283.85	0.0171444	12.8285	0	12	0	chr12	19466747	19500221	+	AEBP2
chr10_34517159_34470085_-47074-PARD3	10.3263	1283.85	0.0171444	12.8285	0	12	0	chr10	34470084	34517159	-	PARD3
chr3_57864857_57860699_+4158-SLMAP	10.3263	1283.85	0.0171444	12.8285	0	12	0	chr3	57860698	57864857	+	SLMAP
chr15_50309798_50302929_-6869-GABPB1	10.3263	1283.85	0.0171444	12.8285	0	12	0	chr15	50302928	50309798	-	GABPB1
chr10_1096246_1084403_+11843-WDR37	10.3263	1283.85	0.0171444	12.8285	0	12	0	chr10	1084402	1096246	+	WDR37
chr1_20767664_20757166_-10498-HP1BP3	10.3263	1283.85	0.0171444	12.8285	0	12	0	chr1	20757165	20767664	-	HP1BP3
chr6_25520337_25515675_+4662-LRRC16A	10.3263	1283.85	0.0171444	12.8285	0	12	0	chr6	25515674	25520337	+	LRRC16A
chr12_123223127_123160781_-62346-MPHOSPH9	10.3263	1283.85	0.0171444	12.8285	0	12	0	chr12	123160780	123223127	-	MPHOSPH9
chr14_54737287_54702062_+35225-SAMD4A	10.3263	1283.85	0.0171444	12.8285	0	12	0	chr14	54702061	54737287	+	SAMD4A
chr22_40281289_40277077_+4212-TNRC6B	10.3263	1283.85	0.0171444	12.8285	0	12	0	chr22	40277076	40281289	+	TNRC6B
chr2_235750488_235717557_+32931-AGAP1	10.3263	1283.85	0.0171444	12.8285	0	12	0	chr2	235717556	235750488	+	AGAP1
chr1_151025673_151017812_+7861-PRUNE	10.3263	1283.85	0.0171444	12.8285	0	12	0	chr1	151017811	151025673	+	PRUNE
chr1_172579267_172551512_+27755-SUCO	10.3263	1283.85	0.0171444	12.8285	0	12	0	chr1	172551511	172579267	+	SUCO
chr20_25309575_25306833_-2742-ABHD12	10.3263	1283.85	0.0171444	12.8285	0	12	0	chr20	25306832	25309575	-	ABHD12
chr1_2403589_2394647_+8942-RER1	10.3263	1283.85	0.0171444	12.8285	0	12	0	chr1	2394646	2403589	+	RER1
chr6_18161454_18159883_+1571-KDM1B	10.3263	1283.85	0.0171444	12.8285	0	12	0	chr6	18159882	18161454	+	KDM1B
chr9_33941862_33935839_-6023-UBAP2	10.3263	1283.85	0.0171444	12.8285	0	12	0	chr9	33935838	33941862	-	UBAP2
chr12_55803728_55789075_-14653-SARNP	10.3263	1283.85	0.0171444	12.8285	0	12	0	chr12	55789074	55803728	-	SARNP
chr11_66369532_66365936_-3596-SLC29A2	10.3263	1283.85	0.0171444	12.8285	0	12	0	chr11	66365935	66369532	-	SLC29A2
chr17_661895_653291_-8604-VPS53	10.3263	1283.85	0.0171444	12.8285	0	12	0	chr17	653290	661895	-	VPS53
chr3_131273574_131155036_+118538-NEK11	10.3263	1283.85	0.0171444	12.8285	0	12	0	chr3	131155035	131273574	+	NEK11
chr8_58603386_58601285_-2101-NSMAF	10.3263	1283.85	0.0171444	12.8285	0	12	0	chr8	58601284	58603386	-	NSMAF
chr21_36372531_36364093_+8438-MORC3	10.3263	1283.85	0.0171444	12.8285	0	12	0	chr21	36364092	36372531	+	MORC3
chr4_145171720_145159503_-12217-OTUD4	10.3263	1283.85	0.0171444	12.8285	0	12	0	chr4	145159502	145171720	-	OTUD4
chr5_82254325_82252562_+1763-ATG10	10.3263	1283.85	0.0171444	12.8285	0	12	0	chr5	82252561	82254325	+	ATG10
chr1_201878934_201863448_+15486-IPO9	10.3263	1283.85	0.0171444	12.8285	0	12	0	chr1	201863447	201878934	+	IPO9
chr1_117920424_117896833_-23591-GDAP2	10.3263	1283.85	0.0171444	12.8285	0	12	0	chr1	117896832	117920424	-	GDAP2
chr3_9434485_9434277_+208-SETD5	10.3263	1283.85	0.0171444	12.8285	0	12	0	chr3	9434276	9434485	+	SETD5
chr17_5368468_5354359_+14109-RABEP1	10.3263	1283.85	0.0171444	12.8285	0	12	0	chr17	5354358	5368468	+	RABEP1
chr6_117545597_117532260_+13337-DCBLD1	10.3263	1283.85	0.0171444	12.8285	0	12	0	chr6	117532259	117545597	+	DCBLD1
chr7_135209755_135189344_-20411-WDR91	10.3263	1283.85	0.0171444	12.8285	0	12	0	chr7	135189343	135209755	-	WDR91
chr11_3744649_3731391_-13258-NUP98	10.3263	1283.85	0.0171444	12.8285	0	12	0	chr11	3731390	3744649	-	NUP98
chr3_196812851_196806579_+6272-PAK2	10.3263	1283.85	0.0171444	12.8285	0	12	0	chr3	196806578	196812851	+	PAK2
chr13_37024442_37012192_-12250-SUPT20H	10.3263	1283.85	0.0171444	12.8285	0	12	0	chr13	37012191	37024442	-	SUPT20H
chr8_108455930_108449823_+6107-EMC2	10.3263	1283.85	0.0171444	12.8285	0	12	0	chr8	108449822	108455930	+	EMC2
chr8_70713576_70674818_+38758-XKR9	10.3263	1283.85	0.0171444	12.8285	0	12	0	chr8	70674817	70713576	+	XKR9
chr1_156274686_156272320_-2366-SMG5	10.3263	1283.85	0.0171444	12.8285	0	12	0	chr1	156272319	156274686	-	SMG5
chr2_214781509_214745067_-36442-BARD1	10.3263	1283.85	0.0171444	12.8285	0	12	0	chr2	214745066	214781509	-	BARD1
chr3_136502779_136464642_-38137-STAG1	10.3263	1283.85	0.0171444	12.8285	0	12	0	chr3	136464641	136502779	-	STAG1
chr2_152681336_152657889_-23447-PRPF40A	10.3263	1283.85	0.0171444	12.8285	0	12	0	chr2	152657888	152681336	-	PRPF40A
chr3_19951061_19950806_+255-RAB5A	10.3263	1283.85	0.0171444	12.8285	0	12	0	chr3	19950805	19951061	+	RAB5A
chr16_23638592_23614004_-24588-PALB2	10.3263	1283.85	0.0171444	12.8285	0	12	0	chr16	23614003	23638592	-	PALB2
chr12_131778330_131753123_+25207-SFSWAP	10.3263	1283.85	0.0171444	12.8285	0	12	0	chr12	131753122	131778330	+	SFSWAP
chr5_62358299_62347130_+11169-KIF2A	10.3263	1283.85	0.0171444	12.8285	0	12	0	chr5	62347129	62358299	+	KIF2A
chr16_47459175_47428804_-30371-ITFG1	10.3263	1283.85	0.0171444	12.8285	0	12	0	chr16	47428803	47459175	-	ITFG1
chr10_125111093_125074743_-36350-CTBP2	10.3263	1283.85	0.0171444	12.8285	0	12	0	chr10	125074742	125111093	-	CTBP2
chr3_158653467_158646165_+7302-GFM1	10.3263	1283.85	0.0171444	12.8285	0	12	0	chr3	158646164	158653467	+	GFM1
chr20_43702903_43702490_+413-MYBL2	10.3263	1283.85	0.0171444	12.8285	0	12	0	chr20	43702489	43702903	+	MYBL2
chr11_35726163_35725924_+239-TRIM44	10.3263	1283.85	0.0171444	12.8285	0	12	0	chr11	35725923	35726163	+	TRIM44
chr9_20740340_20715322_+25018-FOCAD	10.3263	1283.85	0.0171444	12.8285	0	12	0	chr9	20715321	20740340	+	FOCAD
chr1_212347406_212329135_+18271-PPP2R5A	10.3263	1283.85	0.0171444	12.8285	0	12	0	chr1	212329134	212347406	+	PPP2R5A
chr15_85543955_85521428_+22527-AKAP13	10.3263	1283.85	0.0171444	12.8285	0	12	0	chr15	85521427	85543955	+	AKAP13
chr6_4126237_4125250_-987-ECI2	10.3263	1283.85	0.0171444	12.8285	0	12	0	chr6	4125249	4126237	-	ECI2
chr14_103754244_103753000_-1244-PPP1R13B	10.3263	1283.85	0.0171444	12.8285	0	12	0	chr14	103752999	103754244	-	PPP1R13B
chr5_136154163_136147832_+6331-SMAD5	10.3263	1283.85	0.0171444	12.8285	0	12	0	chr5	136147831	136154163	+	SMAD5
chr3_47622341_47610066_-12275-SMARCC1	10.3263	1283.85	0.0171444	12.8285	0	12	0	chr3	47610065	47622341	-	SMARCC1
chr11_47819458_47808396_-11062-NUP160	10.3263	1283.85	0.0171444	12.8285	0	12	0	chr11	47808395	47819458	-	NUP160
chr5_170924550_170916465_+8085-RANBP17	10.3263	1283.85	0.0171444	12.8285	0	12	0	chr5	170916464	170924550	+	RANBP17
chr5_146263631_146260745_+2886-RBM27	10.3263	1283.85	0.0171444	12.8285	0	12	0	chr5	146260744	146263631	+	RBM27
chr11_14498985_14468681_-30304-COPB1	10.3263	1283.85	0.0171444	12.8285	0	12	0	chr11	14468680	14498985	-	COPB1
chr3_94003908_94003659_+249-ARL13B	10.3263	1283.85	0.0171444	12.8285	0	12	0	chr3	94003658	94003908	+	ARL13B
chr16_28489386_28487456_-1930-CLN3	10.3263	1283.85	0.0171444	12.8285	0	12	0	chr16	28487455	28489386	-	CLN3
chr12_110030758_110018345_+12413-ANKRD13A	10.3263	1283.85	0.0171444	12.8285	0	12	0	chr12	110018344	110030758	+	ANKRD13A
chr7_158918869_158879684_+39185-WDR60	10.3263	1283.85	0.0171444	12.8285	0	12	0	chr7	158879683	158918869	+	WDR60
chr10_3109480_3101365_+8115-PFKP	10.3263	1283.85	0.0171444	12.8285	0	12	0	chr10	3101364	3109480	+	PFKP
chr18_756835_756557_-278-YES1	10.3263	1283.85	0.0171444	12.8285	0	12	0	chr18	756556	756835	-	YES1
chr3_23532701_23499608_+33093-UBE2E2	10.3263	1283.85	0.0171444	12.8285	0	12	0	chr3	23499607	23532701	+	UBE2E2
chr18_76380303_76378855_-1448-ZNF516	10.3263	1283.85	0.0171444	12.8285	0	12	0	chr18	76378854	76380303	-	ZNF516
chr2_223741990_223643464_-98526-na	10.3263	1283.85	0.0171444	12.8285	0	12	0	chr2	223643463	223741990	-	na
chr3_41239354_41234139_+5215-CTNNB1	10.3263	1283.85	0.0171444	12.8285	0	12	0	chr3	41234138	41239354	+	CTNNB1
chr10_102009449_101939863_-69586-C10orf76	10.3263	1283.85	0.0171444	12.8285	0	12	0	chr10	101939862	102009449	-	C10orf76
chr16_1401701_1392891_-8810-UNKL	10.3263	1283.85	0.0171444	12.8285	0	12	0	chr16	1392890	1401701	-	UNKL
chr20_41101353_41097220_+4133-TOP1	10.3263	1283.85	0.0171444	12.8285	0	12	0	chr20	41097219	41101353	+	TOP1
chr22_26458577_26457859_-718-HPS4	10.3263	1283.85	0.0171444	12.8285	0	12	0	chr22	26457858	26458577	-	HPS4
chr17_59881110_59866609_-14501-TUBD1	10.3263	1283.85	0.0171444	12.8285	0	12	0	chr17	59866608	59881110	-	TUBD1
chr3_121541479_121522003_-19476-POLQ	10.3263	1283.85	0.0171444	12.8285	0	12	0	chr3	121522002	121541479	-	POLQ
chr6_145686296_145671239_-15057-EPM2A	10.3263	1283.85	0.0171444	12.8285	0	12	0	chr6	145671238	145686296	-	EPM2A
chr6_106521453_106519131_+2322-AIM1	10.3263	1283.85	0.0171444	12.8285	0	12	0	chr6	106519130	106521453	+	AIM1
chr13_26353880_26337567_+16313-CDK8	10.3263	1283.85	0.0171444	12.8285	0	12	0	chr13	26337566	26353880	+	CDK8
chr8_101543436_101543241_+195-GRHL2	10.3263	1283.85	0.0171444	12.8285	0	12	0	chr8	101543240	101543436	+	GRHL2
chr1_20892729_20886409_-6320-EIF4G3	10.3263	1283.85	0.0171444	12.8285	0	12	0	chr1	20886408	20892729	-	EIF4G3
chr15_65162645_65158575_-4070-CLPX	10.3263	1283.85	0.0171444	12.8285	0	12	0	chr15	65158574	65162645	-	CLPX
chr9_107325004_107321983_+3021-RAD23B	10.3263	1283.85	0.0171444	12.8285	0	12	0	chr9	107321982	107325004	+	RAD23B
chr3_136502779_136452033_-50746-STAG1	10.3263	1283.85	0.0171444	12.8285	0	12	0	chr3	136452032	136502779	-	STAG1
chr13_28261458_28256292_+5166-PAN3	10.3263	1283.85	0.0171444	12.8285	0	12	0	chr13	28256291	28261458	+	PAN3
chr1_173947582_173946476_-1106-RC3H1	10.3263	1283.85	0.0171444	12.8285	0	12	0	chr1	173946475	173947582	-	RC3H1
chr5_146493038_146478493_+14545-TCERG1	10.3263	1283.85	0.0171444	12.8285	0	12	0	chr5	146478492	146493038	+	TCERG1
chr1_35113181_35110294_+2887-ZMYM1	10.3263	1283.85	0.0171444	12.8285	0	12	0	chr1	35110293	35113181	+	ZMYM1
chr9_112297916_112252678_-45238-PTBP3	10.3263	1283.85	0.0171444	12.8285	0	12	0	chr9	112252677	112297916	-	PTBP3
chr3_33510764_33508955_-1809-CLASP2	10.3263	1283.85	0.0171444	12.8285	0	12	0	chr3	33508954	33510764	-	CLASP2
chr13_20605105_20596150_+8955-IFT88	10.3263	1283.85	0.0171444	12.8285	0	12	0	chr13	20596149	20605105	+	IFT88
chr6_149580723_149579834_+889-GINM1	10.3263	1283.85	0.0171444	12.8285	0	12	0	chr6	149579833	149580723	+	GINM1
chr8_140864399_140846260_-18139-PTK2	10.3263	1283.85	0.0171444	12.8285	0	12	0	chr8	140846259	140864399	-	PTK2
chr21_36394650_36391551_+3099-CHAF1B	10.3263	1283.85	0.0171444	12.8285	0	12	0	chr21	36391550	36394650	+	CHAF1B
chr4_152412529_152382189_-30340-FBXW7	10.3263	1283.85	0.0171444	12.8285	0	12	0	chr4	152382188	152412529	-	FBXW7
chr20_35374256_35362122_-12134-UQCC1	10.3263	1283.85	0.0171444	12.8285	0	12	0	chr20	35362121	35374256	-	UQCC1
chr3_196379941_196371896_-8045-UBXN7	10.3263	1283.85	0.0171444	12.8285	0	12	0	chr3	196371895	196379941	-	UBXN7
chr14_54702580_54702062_+518-SAMD4A	10.3263	1283.85	0.0171444	12.8285	0	12	0	chr14	54702061	54702580	+	SAMD4A
chr15_92929091_92924321_+4770-CHD2	10.3263	1283.85	0.0171444	12.8285	0	12	0	chr15	92924320	92929091	+	CHD2
chr1_117420649_117388901_+31748-MAN1A2	10.3263	1283.85	0.0171444	12.8285	0	12	0	chr1	117388900	117420649	+	MAN1A2
chr1_42227966_42199102_-28864-FOXJ3	10.3263	1283.85	0.0171444	12.8285	0	12	0	chr1	42199101	42227966	-	FOXJ3
chr11_118099098_118097629_+1469-TMPRSS4	10.3263	1283.85	0.0171444	12.8285	0	12	0	chr11	118097628	118099098	+	TMPRSS4
chr13_79520975_79506168_+14807-NDFIP2	10.3263	1283.85	0.0171444	12.8285	0	12	0	chr13	79506167	79520975	+	NDFIP2
chr1_212872818_212863725_+9093-FLVCR1	10.3263	1283.85	0.0171444	12.8285	0	12	0	chr1	212863724	212872818	+	FLVCR1
chr16_8917156_8910745_-6411-USP7	10.3263	1283.85	0.0171444	12.8285	0	12	0	chr16	8910744	8917156	-	USP7
chr13_59839448_59833107_-6341-DIAPH3	10.3263	1283.85	0.0171444	12.8285	0	12	0	chr13	59833106	59839448	-	DIAPH3
chr8_38252287_38237538_+14749-DDHD2	10.3263	1283.85	0.0171444	12.8285	0	12	0	chr8	38237537	38252287	+	DDHD2
chr14_67303599_67269701_+33898-MPP5	10.3263	1283.85	0.0171444	12.8285	0	12	0	chr14	67269700	67303599	+	MPP5
chr17_4064829_4051971_-12858-ZZEF1	10.3263	1283.85	0.0171444	12.8285	0	12	0	chr17	4051970	4064829	-	ZZEF1
chr10_32048551_32047412_-1139-KIF5B	10.3263	1283.85	0.0171444	12.8285	0	12	0	chr10	32047411	32048551	-	KIF5B
chr19_4409759_4405912_+3847-CHAF1A	10.3263	1283.85	0.0171444	12.8285	0	12	0	chr19	4405911	4409759	+	CHAF1A
chr11_62782825_62781894_+931-TAF6L	10.3263	1283.85	0.0171444	12.8285	0	12	0	chr11	62781893	62782825	+	TAF6L
chr22_49895233_49883334_+11899-ZBED4	10.3263	1283.85	0.0171444	12.8285	0	12	0	chr22	49883333	49895233	+	ZBED4
chr9_77922345_77919266_-3079-GNAQ	10.3263	1283.85	0.0171444	12.8285	0	12	0	chr9	77919265	77922345	-	GNAQ
chr3_27452498_27411642_-40856-SLC4A7	10.3263	1283.85	0.0171444	12.8285	0	12	0	chr3	27411641	27452498	-	SLC4A7
chr3_61623555_61622463_+1092-na	10.3263	1283.85	0.0171444	12.8285	0	12	0	chr3	61622462	61623555	+	na
chr7_92226682_92213195_-13487-KRIT1	2.99663	7.98134	0.0174574	29.9333	3.74166	28	4	chr7	92213194	92226682	-	KRIT1
chr8_60591969_60584208_+7761-RAB2A	2.99663	7.98134	0.0174574	29.9333	3.74166	28	4	chr8	60584207	60591969	+	RAB2A
chr12_124430787_124419957_-10830-NCOR2	2.99663	7.98134	0.0174574	29.9333	3.74166	28	4	chr12	124419956	124430787	-	NCOR2
chr14_58508709_58498783_+9926-KIAA0586	-3.38623	0.0956409	0.0195661	2.13809	22.4499	2	24	chr14	58498782	58508709	+	KIAA0586
chr4_25333988_25333183_+805-ZCCHC4	-3.38623	0.0956409	0.0195661	2.13809	22.4499	2	24	chr4	25333182	25333988	+	ZCCHC4
chr22_45702847_45689712_+13135-ATXN10	-3.38623	0.0956409	0.0195661	2.13809	22.4499	2	24	chr22	45689711	45702847	+	ATXN10
chr2_201024039_201016991_-7048-FAM126B	-10.356	0.000763021	0.0206378	0	13.0958	0	14	chr2	201016990	201024039	-	FAM126B
chr14_31387375_31349789_-37586-HEATR5A	-10.356	0.000763021	0.0206378	0	13.0958	0	14	chr14	31349788	31387375	-	HEATR5A
chr12_42210680_42210355_-325-YAF2	-10.356	0.000763021	0.0206378	0	13.0958	0	14	chr12	42210354	42210680	-	YAF2
chr15_74929232_74926766_-2466-COX5A	-10.356	0.000763021	0.0206378	0	13.0958	0	14	chr15	74926765	74929232	-	COX5A
chr18_62232427_62221037_+11390-KIAA1468	-10.356	0.000763021	0.0206378	0	13.0958	0	14	chr18	62221036	62232427	+	KIAA1468
chr3_186804724_186804277_-447-RFC4	-10.356	0.000763021	0.0206378	0	13.0958	0	14	chr3	186804276	186804724	-	RFC4
chr16_53274302_53255600_+18702-CHD9	-10.356	0.000763021	0.0206378	0	13.0958	0	14	chr16	53255599	53274302	+	CHD9
chr2_39058804_39056702_-2102-SOS1	-10.356	0.000763021	0.0206378	0	13.0958	0	14	chr2	39056701	39058804	-	SOS1
chr2_99195756_99186177_+9579-MRPL30	-10.356	0.000763021	0.0206378	0	13.0958	0	14	chr2	99186176	99195756	+	MRPL30
chr5_138202155_138198199_-3956-CDC23	-10.356	0.000763021	0.0206378	0	13.0958	0	14	chr5	138198198	138202155	-	CDC23
chr18_45952643_45928869_-23774-EPG5	-10.356	0.000763021	0.0206378	0	13.0958	0	14	chr18	45928868	45952643	-	EPG5
chr13_100340259_100301460_+38799-PCCA	-10.356	0.000763021	0.0206378	0	13.0958	0	14	chr13	100301459	100340259	+	PCCA
chr15_50309798_50303966_-5832-GABPB1	-10.356	0.000763021	0.0206378	0	13.0958	0	14	chr15	50303965	50309798	-	GABPB1
chr18_23519174_23515856_+3318-C18orf8	-10.356	0.000763021	0.0206378	0	13.0958	0	14	chr18	23515855	23519174	+	C18orf8
chrX_18257030_18247769_-9261-SCML2	-10.356	0.000763021	0.0206378	0	13.0958	0	14	chrX	18247768	18257030	-	SCML2
chr19_40619493_40616889_+2604-LTBP4	-10.356	0.000763021	0.0206378	0	13.0958	0	14	chr19	40616888	40619493	+	LTBP4
chr6_43551453_43533907_-17546-XPO5	-10.356	0.000763021	0.0206378	0	13.0958	0	14	chr6	43533906	43551453	-	XPO5
chr11_102223752_102186018_+37734-YAP1	-10.356	0.000763021	0.0206378	0	13.0958	0	14	chr11	102186017	102223752	+	YAP1
chr2_45843063_45840380_+2683-PRKCE	-10.356	0.000763021	0.0206378	0	13.0958	0	14	chr2	45840379	45843063	+	PRKCE
chr2_15218968_15178988_-39980-NBAS	-10.356	0.000763021	0.0206378	0	13.0958	0	14	chr2	15178987	15218968	-	NBAS
chr6_116705160_116689320_+15840-KPNA5	-10.356	0.000763021	0.0206378	0	13.0958	0	14	chr6	116689319	116705160	+	KPNA5
chr15_56707306_56700933_-6373-ZNF280D	-10.356	0.000763021	0.0206378	0	13.0958	0	14	chr15	56700932	56707306	-	ZNF280D
chr3_17586557_17508474_-78083-TBC1D5	-10.356	0.000763021	0.0206378	0	13.0958	0	14	chr3	17508473	17586557	-	TBC1D5
chr14_89932627_89924513_-8114-EFCAB11	-10.356	0.000763021	0.0206378	0	13.0958	0	14	chr14	89924512	89932627	-	EFCAB11
chr1_6233643_6231902_-1741-ICMT	-10.356	0.000763021	0.0206378	0	13.0958	0	14	chr1	6231901	6233643	-	ICMT
chr1_21849031_21847354_-1677-HSPG2	-10.356	0.000763021	0.0206378	0	13.0958	0	14	chr1	21847353	21849031	-	HSPG2
chr1_66976722_66946150_+30572-MIER1	-10.356	0.000763021	0.0206378	0	13.0958	0	14	chr1	66946149	66976722	+	MIER1
chr4_105456745_105446383_-10362-PPA2	-10.356	0.000763021	0.0206378	0	13.0958	0	14	chr4	105446382	105456745	-	PPA2
chr9_19328162_19288596_+39566-DENND4C	-10.356	0.000763021	0.0206378	0	13.0958	0	14	chr9	19288595	19328162	+	DENND4C
chr10_50344345_50327205_-17140-SGMS1	-10.356	0.000763021	0.0206378	0	13.0958	0	14	chr10	50327204	50344345	-	SGMS1
chrX_155545277_155506898_-38379-TMLHE	-10.356	0.000763021	0.0206378	0	13.0958	0	14	chrX	155506897	155545277	-	TMLHE
chr4_4649542_4648977_+565-STX18-AS1	-10.356	0.000763021	0.0206378	0	13.0958	0	14	chr4	4648976	4649542	+	STX18-AS1
chr2_30568176_30525587_+42589-LCLAT1	-10.356	0.000763021	0.0206378	0	13.0958	0	14	chr2	30525586	30568176	+	LCLAT1
chr9_123792630_123676720_-115910-DENND1A	-10.356	0.000763021	0.0206378	0	13.0958	0	14	chr9	123676719	123792630	-	DENND1A
chr15_44657263_44626331_-30932-SPG11	-10.356	0.000763021	0.0206378	0	13.0958	0	14	chr15	44626330	44657263	-	SPG11
chr2_199428641_199428418_-223-na	-10.356	0.000763021	0.0206378	0	13.0958	0	14	chr2	199428417	199428641	-	na
chr5_69114496_69104631_+9865-SLC30A5	-10.356	0.000763021	0.0206378	0	13.0958	0	14	chr5	69104630	69114496	+	SLC30A5
chr18_21791557_21765772_+25785-MIB1	-10.356	0.000763021	0.0206378	0	13.0958	0	14	chr18	21765771	21791557	+	MIB1
chr2_216148276_216122062_+26214-XRCC5	-10.356	0.000763021	0.0206378	0	13.0958	0	14	chr2	216122061	216148276	+	XRCC5
chr17_61780401_61744432_-35969-BRIP1	-10.356	0.000763021	0.0206378	0	13.0958	0	14	chr17	61744431	61780401	-	BRIP1
chr8_70713576_70706933_+6643-XKR9	-10.356	0.000763021	0.0206378	0	13.0958	0	14	chr8	70706932	70713576	+	XKR9
chr1_29039426_29035826_+3600-EPB41	-10.356	0.000763021	0.0206378	0	13.0958	0	14	chr1	29035825	29039426	+	EPB41
chr1_46077613_46055795_-21818-PIK3R3	-10.356	0.000763021	0.0206378	0	13.0958	0	14	chr1	46055794	46077613	-	PIK3R3
chr15_77365225_77364074_-1151-PEAK1	-10.356	0.000763021	0.0206378	0	13.0958	0	14	chr15	77364073	77365225	-	PEAK1
chr11_9809002_9808000_-1002-SBF2	-10.356	0.000763021	0.0206378	0	13.0958	0	14	chr11	9807999	9809002	-	SBF2
chr15_51281307_51244630_+36677-na	-10.356	0.000763021	0.0206378	0	13.0958	0	14	chr15	51244629	51281307	+	na
chr3_136423044_136398749_-24295-STAG1	-10.356	0.000763021	0.0206378	0	13.0958	0	14	chr3	136398748	136423044	-	STAG1
chr15_76295737_76292431_-3306-ETFA	-10.356	0.000763021	0.0206378	0	13.0958	0	14	chr15	76292430	76295737	-	ETFA
chr2_61495613_61492035_-3578-XPO1	-10.356	0.000763021	0.0206378	0	13.0958	0	14	chr2	61492034	61495613	-	XPO1
chr13_95170628_95161189_-9439-ABCC4	-10.356	0.000763021	0.0206378	0	13.0958	0	14	chr13	95161188	95170628	-	ABCC4
chr2_32482582_32442065_+40517-BIRC6	-10.356	0.000763021	0.0206378	0	13.0958	0	14	chr2	32442064	32482582	+	BIRC6
chr16_18850467_18845429_-5038-SMG1	-10.356	0.000763021	0.0206378	0	13.0958	0	14	chr16	18845428	18850467	-	SMG1
chr9_96827181_96817365_-9816-ZNF782	-10.356	0.000763021	0.0206378	0	13.0958	0	14	chr9	96817364	96827181	-	ZNF782
chr16_84768358_84758716_+9642-USP10	-10.356	0.000763021	0.0206378	0	13.0958	0	14	chr16	84758715	84768358	+	USP10
chr6_109741544_109732637_+8907-FIG4	-10.356	0.000763021	0.0206378	0	13.0958	0	14	chr6	109732636	109741544	+	FIG4
chr2_15558634_15553426_-5208-NBAS	-10.356	0.000763021	0.0206378	0	13.0958	0	14	chr2	15553425	15558634	-	NBAS
chr13_28239696_28174272_+65424-PAN3	-10.356	0.000763021	0.0206378	0	13.0958	0	14	chr13	28174271	28239696	+	PAN3
chr6_100805880_100798713_-7167-ASCC3	-10.356	0.000763021	0.0206378	0	13.0958	0	14	chr6	100798712	100805880	-	ASCC3
chr7_74360278_74356410_+3868-CLIP2	-10.356	0.000763021	0.0206378	0	13.0958	0	14	chr7	74356409	74360278	+	CLIP2
chr2_108805008_108788852_+16156-CCDC138	-10.356	0.000763021	0.0206378	0	13.0958	0	14	chr2	108788851	108805008	+	CCDC138
chr17_40053657_40053298_-359-MED24	-10.356	0.000763021	0.0206378	0	13.0958	0	14	chr17	40053297	40053657	-	MED24
chr13_49461162_49451553_+9609-SETDB2-PHF11	-10.356	0.000763021	0.0206378	0	13.0958	0	14	chr13	49451552	49461162	+	SETDB2-PHF11
chr16_48303305_48256610_+46695-LONP2	-10.356	0.000763021	0.0206378	0	13.0958	0	14	chr16	48256609	48303305	+	LONP2
chr6_109743772_109727109_+16663-FIG4	-10.356	0.000763021	0.0206378	0	13.0958	0	14	chr6	109727108	109743772	+	FIG4
chrX_101038051_101035613_-2438-TRMT2B	-10.356	0.000763021	0.0206378	0	13.0958	0	14	chrX	101035612	101038051	-	TRMT2B
chr2_32184338_32174063_+10275-SLC30A6	-10.356	0.000763021	0.0206378	0	13.0958	0	14	chr2	32174062	32184338	+	SLC30A6
chr16_89427069_89418284_-8785-ANKRD11	-10.356	0.000763021	0.0206378	0	13.0958	0	14	chr16	89418283	89427069	-	ANKRD11
chr11_47168251_47166268_-1983-ARFGAP2	-10.356	0.000763021	0.0206378	0	13.0958	0	14	chr11	47166267	47168251	-	ARFGAP2
chr2_85369830_85368686_+1144-ELMOD3	-10.356	0.000763021	0.0206378	0	13.0958	0	14	chr2	85368685	85369830	+	ELMOD3
chr13_79378907_79377379_-1528-RBM26	-10.356	0.000763021	0.0206378	0	13.0958	0	14	chr13	79377378	79378907	-	RBM26
chr18_26357794_26315229_+42565-TAF4B	-10.356	0.000763021	0.0206378	0	13.0958	0	14	chr18	26315228	26357794	+	TAF4B
chr3_132716909_132713126_-3783-NPHP3	-10.356	0.000763021	0.0206378	0	13.0958	0	14	chr3	132713125	132716909	-	NPHP3
chr1_94483239_94458607_+24632-ABCD3	-10.356	0.000763021	0.0206378	0	13.0958	0	14	chr1	94458606	94483239	+	ABCD3
chr22_41135906_41125864_+10042-EP300	-10.356	0.000763021	0.0206378	0	13.0958	0	14	chr22	41125863	41135906	+	EP300
chr2_64585545_64572946_+12599-AFTPH	-10.356	0.000763021	0.0206378	0	13.0958	0	14	chr2	64572945	64585545	+	AFTPH
chr15_43861386_43856946_+4440-WDR76	-10.356	0.000763021	0.0206378	0	13.0958	0	14	chr15	43856945	43861386	+	WDR76
chr10_5720970_5709530_+11440-FAM208B	-10.356	0.000763021	0.0206378	0	13.0958	0	14	chr10	5709529	5720970	+	FAM208B
chrX_68522917_68511849_+11068-YIPF6	-10.356	0.000763021	0.0206378	0	13.0958	0	14	chrX	68511848	68522917	+	YIPF6
chr2_200937966_200920222_-17744-ORC2	-10.356	0.000763021	0.0206378	0	13.0958	0	14	chr2	200920221	200937966	-	ORC2
chr19_2137091_2127152_-9939-AP3D1	-10.356	0.000763021	0.0206378	0	13.0958	0	14	chr19	2127151	2137091	-	AP3D1
chr2_61211929_61206017_-5912-USP34	-10.356	0.000763021	0.0206378	0	13.0958	0	14	chr2	61206016	61211929	-	USP34
chr3_33134265_33120344_+13921-CRTAP	-10.356	0.000763021	0.0206378	0	13.0958	0	14	chr3	33120343	33134265	+	CRTAP
chr4_2660054_2655028_+5026-FAM193A	-10.356	0.000763021	0.0206378	0	13.0958	0	14	chr4	2655027	2660054	+	FAM193A
chr5_151791062_151790323_+739-G3BP1	-10.356	0.000763021	0.0206378	0	13.0958	0	14	chr5	151790322	151791062	+	G3BP1
chr15_77388802_77361315_-27487-PEAK1	-10.356	0.000763021	0.0206378	0	13.0958	0	14	chr15	77361314	77388802	-	PEAK1
chr2_53716743_53714384_-2359-GPR75-ASB3	3.0626	8.35474	0.0215131	23.519	2.80624	22	3	chr2	53714383	53716743	-	GPR75-ASB3
chr2_218435434_218434526_+908-VIL1	-2.8919	0.134726	0.0216953	4.27618	31.8041	4	34	chr2	218434525	218435434	+	VIL1
chr19_9653881_9652953_-928-ZNF562	2.88975	7.41144	0.0218084	27.7952	3.74166	26	4	chr19	9652952	9653881	-	ZNF562
chr7_155302417_155301566_+851-INSIG1	2.88975	7.41144	0.0218084	27.7952	3.74166	26	4	chr7	155301565	155302417	+	INSIG1
chr10_5727123_5720544_+6579-FAM208B	3.35563	10.2363	0.0219121	19.2428	1.87083	18	2	chr10	5720543	5727123	+	FAM208B
chr17_27311616_27304780_+6836-WSB1	3.35563	10.2363	0.0219121	19.2428	1.87083	18	2	chr17	27304779	27311616	+	WSB1
chr1_230961303_230943806_-17497-TTC13	-2.74404	0.149266	0.022091	6.41427	43.0291	6	46	chr1	230943805	230961303	-	TTC13
chr17_60633977_60623521_+10456-PPM1D	2.69297	6.46645	0.0235593	36.3475	5.61249	34	6	chr17	60623520	60633977	+	PPM1D
chr10_92899644_92893349_+6295-EXOC6	2.69297	6.46645	0.0235593	36.3475	5.61249	34	6	chr10	92893348	92899644	+	EXOC6
chr7_103322794_103321932_-862-DNAJC2	-3.26076	0.104331	0.024772	2.13809	20.5791	2	22	chr7	103321931	103322794	-	DNAJC2
chr8_140890769_140830472_-60297-PTK2	-3.26076	0.104331	0.024772	2.13809	20.5791	2	22	chr8	140830471	140890769	-	PTK2
chr1_44758140_44757556_+584-KIF2C	-3.26076	0.104331	0.024772	2.13809	20.5791	2	22	chr1	44757555	44758140	+	KIF2C
chr11_57700397_57698559_+1838-ZDHHC5	-3.26076	0.104331	0.024772	2.13809	20.5791	2	22	chr11	57698558	57700397	+	ZDHHC5
chr6_151015693_151014880_+813-MTHFD1L	-2.80447	0.143143	0.0256613	4.27618	29.9333	4	32	chr6	151014879	151015693	+	MTHFD1L
chr10_124682379_124681607_-772-FAM53B	-2.80447	0.143143	0.0256613	4.27618	29.9333	4	32	chr10	124681606	124682379	-	FAM53B
chr1_224968874_224952670_+16204-DNAH14	-2.80447	0.143143	0.0256613	4.27618	29.9333	4	32	chr1	224952669	224968874	+	DNAH14
chr9_135883078_135866456_-16622-CAMSAP1	2.77432	6.84153	0.0274029	25.6571	3.74166	24	4	chr9	135866455	135883078	-	CAMSAP1
chr11_86031611_86007542_-24069-PICALM	2.77432	6.84153	0.0274029	25.6571	3.74166	24	4	chr11	86007541	86031611	-	PICALM
chr1_29154910_29154696_-214-SRSF4	2.60554	6.08618	0.0281333	34.2094	5.61249	32	6	chr1	29154695	29154910	-	SRSF4
chr3_11426926_11355421_+71505-ATG7	10.0635	1070.04	0.0283088	10.6904	0	10	0	chr3	11355420	11426926	+	ATG7
chr1_236541710_236537497_+4213-LGALS8	10.0635	1070.04	0.0283088	10.6904	0	10	0	chr1	236537496	236541710	+	LGALS8
chr6_130956499_130926605_-29894-EPB41L2	10.0635	1070.04	0.0283088	10.6904	0	10	0	chr6	130926604	130956499	-	EPB41L2
chr9_113536918_113514458_+22460-RGS3	10.0635	1070.04	0.0283088	10.6904	0	10	0	chr9	113514457	113536918	+	RGS3
chrX_124042645_124037527_+5118-STAG2	10.0635	1070.04	0.0283088	10.6904	0	10	0	chrX	124037526	124042645	+	STAG2
chr18_21575777_21564203_-11574-ESCO1	10.0635	1070.04	0.0283088	10.6904	0	10	0	chr18	21564202	21575777	-	ESCO1
chr10_32584304_32565558_+18746-CCDC7	10.0635	1070.04	0.0283088	10.6904	0	10	0	chr10	32565557	32584304	+	CCDC7
chr2_61497007_61493894_-3113-XPO1	10.0635	1070.04	0.0283088	10.6904	0	10	0	chr2	61493893	61497007	-	XPO1
chr20_49271750_49269942_-1808-ZNFX1	10.0635	1070.04	0.0283088	10.6904	0	10	0	chr20	49269941	49271750	-	ZNFX1
chr1_205623891_205618957_-4934-ELK4	10.0635	1070.04	0.0283088	10.6904	0	10	0	chr1	205618956	205623891	-	ELK4
chr2_70181997_70160625_-21372-C2orf42	10.0635	1070.04	0.0283088	10.6904	0	10	0	chr2	70160624	70181997	-	C2orf42
chr1_5986327_5961794_-24533-NPHP4	10.0635	1070.04	0.0283088	10.6904	0	10	0	chr1	5961793	5986327	-	NPHP4
chr10_27033377_27022558_-10819-ANKRD26	10.0635	1070.04	0.0283088	10.6904	0	10	0	chr10	27022557	27033377	-	ANKRD26
chr19_3667353_3660966_-6387-PIP5K1C	10.0635	1070.04	0.0283088	10.6904	0	10	0	chr19	3660965	3667353	-	PIP5K1C
chr16_3129653_3129248_-405-ZNF213-AS1	10.0635	1070.04	0.0283088	10.6904	0	10	0	chr16	3129247	3129653	-	ZNF213-AS1
chr9_72231181_72210687_+20494-GDA	10.0635	1070.04	0.0283088	10.6904	0	10	0	chr9	72210686	72231181	+	GDA
chr9_2812362_2804257_-8105-PUM3	10.0635	1070.04	0.0283088	10.6904	0	10	0	chr9	2804256	2812362	-	PUM3
chr9_128605477_128600080_+5397-SPTAN1	10.0635	1070.04	0.0283088	10.6904	0	10	0	chr9	128600079	128605477	+	SPTAN1
chr6_116724375_116716219_+8156-KPNA5	10.0635	1070.04	0.0283088	10.6904	0	10	0	chr6	116716218	116724375	+	KPNA5
chr22_29142100_29137342_+4758-KREMEN1	10.0635	1070.04	0.0283088	10.6904	0	10	0	chr22	29137341	29142100	+	KREMEN1
chr2_15478289_15415546_-62743-NBAS	10.0635	1070.04	0.0283088	10.6904	0	10	0	chr2	15415545	15478289	-	NBAS
chrX_19970298_19950753_-19545-CXorf23	10.0635	1070.04	0.0283088	10.6904	0	10	0	chrX	19950752	19970298	-	CXorf23
chr10_124412200_124408542_-3658-OAT	10.0635	1070.04	0.0283088	10.6904	0	10	0	chr10	124408541	124412200	-	OAT
chr15_89871546_89865495_-6051-AP3S2	10.0635	1070.04	0.0283088	10.6904	0	10	0	chr15	89865494	89871546	-	AP3S2
chr11_78121174_78119182_-1992-ALG8	10.0635	1070.04	0.0283088	10.6904	0	10	0	chr11	78119181	78121174	-	ALG8
chr22_37919178_37911952_+7226-MICALL1	10.0635	1070.04	0.0283088	10.6904	0	10	0	chr22	37911951	37919178	+	MICALL1
chr11_9295387_9286455_-8932-TMEM41B	10.0635	1070.04	0.0283088	10.6904	0	10	0	chr11	9286454	9295387	-	TMEM41B
chr10_114974385_114959726_+14659-TRUB1	10.0635	1070.04	0.0283088	10.6904	0	10	0	chr10	114959725	114974385	+	TRUB1
chr2_173367831_173363818_+4013-CDCA7	10.0635	1070.04	0.0283088	10.6904	0	10	0	chr2	173363817	173367831	+	CDCA7
chr3_197142768_197130527_-12241-DLG1	10.0635	1070.04	0.0283088	10.6904	0	10	0	chr3	197130526	197142768	-	DLG1
chr8_28503202_28499933_+3269-FZD3	10.0635	1070.04	0.0283088	10.6904	0	10	0	chr8	28499932	28503202	+	FZD3
chr14_37369624_37285318_+84306-MIPOL1	10.0635	1070.04	0.0283088	10.6904	0	10	0	chr14	37285317	37369624	+	MIPOL1
chrX_118393271_118392632_+639-WDR44	10.0635	1070.04	0.0283088	10.6904	0	10	0	chrX	118392631	118393271	+	WDR44
chr14_61732524_61721509_+11015-HIF1A	10.0635	1070.04	0.0283088	10.6904	0	10	0	chr14	61721508	61732524	+	HIF1A
chr2_47839769_47838859_-910-FBXO11	10.0635	1070.04	0.0283088	10.6904	0	10	0	chr2	47838858	47839769	-	FBXO11
chr13_46020557_46010348_-10209-ZC3H13	10.0635	1070.04	0.0283088	10.6904	0	10	0	chr13	46010347	46020557	-	ZC3H13
chr5_55664863_55645789_-19074-SLC38A9	10.0635	1070.04	0.0283088	10.6904	0	10	0	chr5	55645788	55664863	-	SLC38A9
chr11_10534205_10519034_-15171-RNF141	10.0635	1070.04	0.0283088	10.6904	0	10	0	chr11	10519033	10534205	-	RNF141
chr19_32622619_32617589_-5030-ANKRD27	10.0635	1070.04	0.0283088	10.6904	0	10	0	chr19	32617588	32622619	-	ANKRD27
chr17_12095694_12081356_+14338-MAP2K4	10.0635	1070.04	0.0283088	10.6904	0	10	0	chr17	12081355	12095694	+	MAP2K4
chr18_12371691_12356694_-14997-AFG3L2	10.0635	1070.04	0.0283088	10.6904	0	10	0	chr18	12356693	12371691	-	AFG3L2
chr2_44209327_44201186_+8141-PPM1B	10.0635	1070.04	0.0283088	10.6904	0	10	0	chr2	44201185	44209327	+	PPM1B
chr1_206612357_206595718_-16639-EIF2D	10.0635	1070.04	0.0283088	10.6904	0	10	0	chr1	206595717	206612357	-	EIF2D
chr11_74921347_74906239_-15108-XRRA1	10.0635	1070.04	0.0283088	10.6904	0	10	0	chr11	74906238	74921347	-	XRRA1
chr21_39298582_39264460_-34122-BRWD1	10.0635	1070.04	0.0283088	10.6904	0	10	0	chr21	39264459	39298582	-	BRWD1
chr3_50253184_50252100_+1084-GNAI2	10.0635	1070.04	0.0283088	10.6904	0	10	0	chr3	50252099	50253184	+	GNAI2
chr4_82857764_82854903_-2861-SEC31A	10.0635	1070.04	0.0283088	10.6904	0	10	0	chr4	82854902	82857764	-	SEC31A
chr1_230675124_230663141_+11983-COG2	10.0635	1070.04	0.0283088	10.6904	0	10	0	chr1	230663140	230675124	+	COG2
chr11_121060085_121035733_+24352-TBCEL	10.0635	1070.04	0.0283088	10.6904	0	10	0	chr11	121035732	121060085	+	TBCEL
chr2_73573424_73534824_+38600-ALMS1	10.0635	1070.04	0.0283088	10.6904	0	10	0	chr2	73534823	73573424	+	ALMS1
chr10_124706887_124681607_-25280-FAM53B	10.0635	1070.04	0.0283088	10.6904	0	10	0	chr10	124681606	124706887	-	FAM53B
chr8_127143894_127140744_-3150-na	10.0635	1070.04	0.0283088	10.6904	0	10	0	chr8	127140743	127143894	-	na
chr2_55222493_55206270_-16223-CLHC1	10.0635	1070.04	0.0283088	10.6904	0	10	0	chr2	55206269	55222493	-	CLHC1
chr9_131650949_131643239_-7710-RAPGEF1	10.0635	1070.04	0.0283088	10.6904	0	10	0	chr9	131643238	131650949	-	RAPGEF1
chr13_32678929_32673216_+5713-PDS5B	10.0635	1070.04	0.0283088	10.6904	0	10	0	chr13	32673215	32678929	+	PDS5B
chr15_41056706_41055247_-1459-INO80	10.0635	1070.04	0.0283088	10.6904	0	10	0	chr15	41055246	41056706	-	INO80
chr7_151498180_151484737_-13443-RHEB	10.0635	1070.04	0.0283088	10.6904	0	10	0	chr7	151484736	151498180	-	RHEB
chr15_50477499_50471633_+5866-USP8	10.0635	1070.04	0.0283088	10.6904	0	10	0	chr15	50471632	50477499	+	USP8
chr22_20094795_20091435_+3360-DGCR8	10.0635	1070.04	0.0283088	10.6904	0	10	0	chr22	20091434	20094795	+	DGCR8
chr12_64866903_64864668_+2235-TBC1D30	10.0635	1070.04	0.0283088	10.6904	0	10	0	chr12	64864667	64866903	+	TBC1D30
chr1_8867250_8866279_-971-ENO1	10.0635	1070.04	0.0283088	10.6904	0	10	0	chr1	8866278	8867250	-	ENO1
chr15_41477515_41471172_+6343-RTF1	10.0635	1070.04	0.0283088	10.6904	0	10	0	chr15	41471171	41477515	+	RTF1
chr16_2329854_2328453_-1401-ABCA3	10.0635	1070.04	0.0283088	10.6904	0	10	0	chr16	2328452	2329854	-	ABCA3
chr14_55183753_55181213_-2540-DLGAP5	10.0635	1070.04	0.0283088	10.6904	0	10	0	chr14	55181212	55183753	-	DLGAP5
chr14_73932112_73931503_+609-na	10.0635	1070.04	0.0283088	10.6904	0	10	0	chr14	73931502	73932112	+	na
chr13_20656430_20641290_+15140-IFT88	10.0635	1070.04	0.0283088	10.6904	0	10	0	chr13	20641289	20656430	+	IFT88
chr5_77046677_77046347_+330-AGGF1	10.0635	1070.04	0.0283088	10.6904	0	10	0	chr5	77046346	77046677	+	AGGF1
chr15_50634556_50631417_-3139-TRPM7	10.0635	1070.04	0.0283088	10.6904	0	10	0	chr15	50631416	50634556	-	TRPM7
chr13_95166367_95161189_-5178-ABCC4	10.0635	1070.04	0.0283088	10.6904	0	10	0	chr13	95161188	95166367	-	ABCC4
chr1_93110626_93110230_+396-MTF2	10.0635	1070.04	0.0283088	10.6904	0	10	0	chr1	93110229	93110626	+	MTF2
chr9_14619682_14609850_-9832-ZDHHC21	10.0635	1070.04	0.0283088	10.6904	0	10	0	chr9	14609849	14619682	-	ZDHHC21
chr20_47642384_47639008_+3376-NCOA3	10.0635	1070.04	0.0283088	10.6904	0	10	0	chr20	47639007	47642384	+	NCOA3
chr13_20006586_19959958_+46628-ZMYM2	10.0635	1070.04	0.0283088	10.6904	0	10	0	chr13	19959957	20006586	+	ZMYM2
chr2_36522313_36387972_+134341-CRIM1	10.0635	1070.04	0.0283088	10.6904	0	10	0	chr2	36387971	36522313	+	CRIM1
chr13_23886506_23879268_-7238-MIPEP	10.0635	1070.04	0.0283088	10.6904	0	10	0	chr13	23879267	23886506	-	MIPEP
chr17_66742760_66732688_+10072-PRKCA	10.0635	1070.04	0.0283088	10.6904	0	10	0	chr17	66732687	66742760	+	PRKCA
chr21_33353783_33352758_+1025-IFNAR1	10.0635	1070.04	0.0283088	10.6904	0	10	0	chr21	33352757	33353783	+	IFNAR1
chr15_65512564_65507243_-5321-DPP8	10.0635	1070.04	0.0283088	10.6904	0	10	0	chr15	65507242	65512564	-	DPP8
chr3_149921227_149872029_+49198-RNF13	10.0635	1070.04	0.0283088	10.6904	0	10	0	chr3	149872028	149921227	+	RNF13
chr1_198297240_198232553_+64687-NEK7	10.0635	1070.04	0.0283088	10.6904	0	10	0	chr1	198232552	198297240	+	NEK7
chr2_58089723_58048827_+40896-VRK2	10.0635	1070.04	0.0283088	10.6904	0	10	0	chr2	58048826	58089723	+	VRK2
chr16_2319840_2319581_-259-ABCA3	10.0635	1070.04	0.0283088	10.6904	0	10	0	chr16	2319580	2319840	-	ABCA3
chr5_39003622_38990949_-12673-RICTOR	10.0635	1070.04	0.0283088	10.6904	0	10	0	chr5	38990948	39003622	-	RICTOR
chr16_549838_546817_+3021-CAPN15	10.0635	1070.04	0.0283088	10.6904	0	10	0	chr16	546816	549838	+	CAPN15
chr12_122577029_122564657_+12372-KNTC1	10.0635	1070.04	0.0283088	10.6904	0	10	0	chr12	122564656	122577029	+	KNTC1
chr15_65515791_65507243_-8548-DPP8	10.0635	1070.04	0.0283088	10.6904	0	10	0	chr15	65507242	65515791	-	DPP8
chr11_34092056_34089395_+2661-CAPRIN1	10.0635	1070.04	0.0283088	10.6904	0	10	0	chr11	34089394	34092056	+	CAPRIN1
chr3_119504021_119500695_+3326-TIMMDC1	10.0635	1070.04	0.0283088	10.6904	0	10	0	chr3	119500694	119504021	+	TIMMDC1
chr2_27603307_27599583_+3724-ZNF512	10.0635	1070.04	0.0283088	10.6904	0	10	0	chr2	27599582	27603307	+	ZNF512
chr1_231374099_231364327_-9772-EGLN1	10.0635	1070.04	0.0283088	10.6904	0	10	0	chr1	231364326	231374099	-	EGLN1
chr2_61493053_61490642_-2411-XPO1	10.0635	1070.04	0.0283088	10.6904	0	10	0	chr2	61490641	61493053	-	XPO1
chr11_68596218_68569748_+26470-PPP6R3	10.0635	1070.04	0.0283088	10.6904	0	10	0	chr11	68569747	68596218	+	PPP6R3
chr5_78421960_78388837_+33123-SCAMP1	10.0635	1070.04	0.0283088	10.6904	0	10	0	chr5	78388836	78421960	+	SCAMP1
chr14_50303017_50265358_-37659-L2HGDH	10.0635	1070.04	0.0283088	10.6904	0	10	0	chr14	50265357	50303017	-	L2HGDH
chr1_227254155_227193786_-60369-CDC42BPA	10.0635	1070.04	0.0283088	10.6904	0	10	0	chr1	227193785	227254155	-	CDC42BPA
chr1_20749975_20744744_-5231-HP1BP3	10.0635	1070.04	0.0283088	10.6904	0	10	0	chr1	20744743	20749975	-	HP1BP3
chr20_3549338_3540222_+9116-ATRN	10.0635	1070.04	0.0283088	10.6904	0	10	0	chr20	3540221	3549338	+	ATRN
chr10_68044563_67988663_-55900-HERC4	10.0635	1070.04	0.0283088	10.6904	0	10	0	chr10	67988662	68044563	-	HERC4
chr11_3753408_3735191_-18217-NUP98	10.0635	1070.04	0.0283088	10.6904	0	10	0	chr11	3735190	3753408	-	NUP98
chr13_102627924_102622877_+5047-TPP2	10.0635	1070.04	0.0283088	10.6904	0	10	0	chr13	102622876	102627924	+	TPP2
chr3_47175828_47169169_+6659-KIF9-AS1	10.0635	1070.04	0.0283088	10.6904	0	10	0	chr3	47169168	47175828	+	KIF9-AS1
chr6_33786774_33772492_-14282-LEMD2	10.0635	1070.04	0.0283088	10.6904	0	10	0	chr6	33772491	33786774	-	LEMD2
chr19_24128180_24126254_+1926-na	10.0635	1070.04	0.0283088	10.6904	0	10	0	chr19	24126253	24128180	+	na
chr14_31114340_31112416_-1924-HECTD1	10.0635	1070.04	0.0283088	10.6904	0	10	0	chr14	31112415	31114340	-	HECTD1
chr7_131388972_131375424_+13548-MKLN1	10.0635	1070.04	0.0283088	10.6904	0	10	0	chr7	131375423	131388972	+	MKLN1
chr5_66014725_65988635_+26090-ERBIN	10.0635	1070.04	0.0283088	10.6904	0	10	0	chr5	65988634	66014725	+	ERBIN
chr10_24528119_24524323_+3796-KIAA1217	10.0635	1070.04	0.0283088	10.6904	0	10	0	chr10	24524322	24528119	+	KIAA1217
chr7_105091314_105090009_+1305-KMT2E	10.0635	1070.04	0.0283088	10.6904	0	10	0	chr7	105090008	105091314	+	KMT2E
chr6_167925091_167896878_+28213-MLLT4	10.0635	1070.04	0.0283088	10.6904	0	10	0	chr6	167896877	167925091	+	MLLT4
chr15_44380976_44379690_+1286-CASC4	10.0635	1070.04	0.0283088	10.6904	0	10	0	chr15	44379689	44380976	+	CASC4
chr7_131478677_131463217_+15460-MKLN1	10.0635	1070.04	0.0283088	10.6904	0	10	0	chr7	131463216	131478677	+	MKLN1
chr3_12381491_12312380_+69111-PPARG	10.0635	1070.04	0.0283088	10.6904	0	10	0	chr3	12312379	12381491	+	PPARG
chr2_71368528_71363153_+5375-ZNF638	10.0635	1070.04	0.0283088	10.6904	0	10	0	chr2	71363152	71368528	+	ZNF638
chr5_37224740_37221324_-3416-C5orf42	10.0635	1070.04	0.0283088	10.6904	0	10	0	chr5	37221323	37224740	-	C5orf42
chr13_113534240_113510238_+24002-TMCO3	10.0635	1070.04	0.0283088	10.6904	0	10	0	chr13	113510237	113534240	+	TMCO3
chr13_46733998_46711791_+22207-LRCH1	10.0635	1070.04	0.0283088	10.6904	0	10	0	chr13	46711790	46733998	+	LRCH1
chr7_50703908_50669722_-34186-GRB10	10.0635	1070.04	0.0283088	10.6904	0	10	0	chr7	50669721	50703908	-	GRB10
chr1_24517848_24514314_+3534-RCAN3	10.0635	1070.04	0.0283088	10.6904	0	10	0	chr1	24514313	24517848	+	RCAN3
chr1_36173478_36170962_+2516-MAP7D1	10.0635	1070.04	0.0283088	10.6904	0	10	0	chr1	36170961	36173478	+	MAP7D1
chr12_50809589_50795909_+13680-ATF1	10.0635	1070.04	0.0283088	10.6904	0	10	0	chr12	50795908	50809589	+	ATF1
chr9_128909321_128907157_+2164-LRRC8A	10.0635	1070.04	0.0283088	10.6904	0	10	0	chr9	128907156	128909321	+	LRRC8A
chr18_49379758_49272178_-107580-DYM	10.0635	1070.04	0.0283088	10.6904	0	10	0	chr18	49272177	49379758	-	DYM
chr9_120539164_120518427_-20737-CDK5RAP2	10.0635	1070.04	0.0283088	10.6904	0	10	0	chr9	120518426	120539164	-	CDK5RAP2
chr10_110132400_110124017_+8383-ADD3	10.0635	1070.04	0.0283088	10.6904	0	10	0	chr10	110124016	110132400	+	ADD3
chr3_120093593_119912704_-180889-GSK3B	10.0635	1070.04	0.0283088	10.6904	0	10	0	chr3	119912703	120093593	-	GSK3B
chr1_10442441_10440347_+2094-APITD1	10.0635	1070.04	0.0283088	10.6904	0	10	0	chr1	10440346	10442441	+	APITD1
chr17_60462061_60451880_-10181-APPBP2	10.0635	1070.04	0.0283088	10.6904	0	10	0	chr17	60451879	60462061	-	APPBP2
chr1_229465519_229450525_-14994-NUP133	10.0635	1070.04	0.0283088	10.6904	0	10	0	chr1	229450524	229465519	-	NUP133
chr12_120176217_120175162_-1055-GCN1	10.0635	1070.04	0.0283088	10.6904	0	10	0	chr12	120175161	120176217	-	GCN1
chr18_46903635_46890580_-13055-PIAS2	10.0635	1070.04	0.0283088	10.6904	0	10	0	chr18	46890579	46903635	-	PIAS2
chr13_114272665_114236645_+36020-CDC16	10.0635	1070.04	0.0283088	10.6904	0	10	0	chr13	114236644	114272665	+	CDC16
chr9_137565154_137564434_-720-DPH7	10.0635	1070.04	0.0283088	10.6904	0	10	0	chr9	137564433	137565154	-	DPH7
chr6_158608750_158573420_+35330-TMEM181	3.1858	9.09956	0.0301845	17.1047	1.87083	16	2	chr6	158573419	158608750	+	TMEM181
chr3_113366309_113326445_-39864-CFAP44	3.1858	9.09956	0.0301845	17.1047	1.87083	16	2	chr3	113326444	113366309	-	CFAP44
chrX_41671530_41626604_-44926-CASK	3.1858	9.09956	0.0301845	17.1047	1.87083	16	2	chrX	41626603	41671530	-	CASK
chr8_23226123_23225805_+318-na	3.1858	9.09956	0.0301845	17.1047	1.87083	16	2	chr8	23225804	23226123	+	na
chr1_213129889_213077696_+52193-RPS6KC1	3.1858	9.09956	0.0301845	17.1047	1.87083	16	2	chr1	213077695	213129889	+	RPS6KC1
chr3_44959460_44945168_-14292-ZDHHC3	3.1858	9.09956	0.0301845	17.1047	1.87083	16	2	chr3	44945167	44959460	-	ZDHHC3
chr7_76433647_76432927_+720-ZP3	3.1858	9.09956	0.0301845	17.1047	1.87083	16	2	chr7	76432926	76433647	+	ZP3
chr3_125331238_125277726_-53512-ZNF148	3.1858	9.09956	0.0301845	17.1047	1.87083	16	2	chr3	125277725	125331238	-	ZNF148
chr7_139717015_139715932_-1083-HIPK2	3.1858	9.09956	0.0301845	17.1047	1.87083	16	2	chr7	139715931	139717015	-	HIPK2
chr6_157910025_157896827_+13198-SNX9	3.1858	9.09956	0.0301845	17.1047	1.87083	16	2	chr6	157896826	157910025	+	SNX9
chr11_85983973_85981745_-2228-PICALM	3.1858	9.09956	0.0301845	17.1047	1.87083	16	2	chr11	85981744	85983973	-	PICALM
chr8_58635546_58623220_-12326-NSMAF	3.1858	9.09956	0.0301845	17.1047	1.87083	16	2	chr8	58623219	58635546	-	NSMAF
chr13_37051583_37040405_-11178-SUPT20H	-2.71139	0.152683	0.0304695	4.27618	28.0624	4	30	chr13	37040404	37051583	-	SUPT20H
chr5_160094065_160093101_-964-PWWP2A	-10.1338	0.000890078	0.030678	0	11.225	0	12	chr5	160093100	160094065	-	PWWP2A
chr2_53910130_53904025_-6105-PSME4	-10.1338	0.000890078	0.030678	0	11.225	0	12	chr2	53904024	53910130	-	PSME4
chr2_85542373_85541633_+740-MAT2A	-10.1338	0.000890078	0.030678	0	11.225	0	12	chr2	85541632	85542373	+	MAT2A
chr1_155927156_155925632_-1524-KIAA0907	-10.1338	0.000890078	0.030678	0	11.225	0	12	chr1	155925631	155927156	-	KIAA0907
chr15_43447485_43446387_-1098-TP53BP1	-10.1338	0.000890078	0.030678	0	11.225	0	12	chr15	43446386	43447485	-	TP53BP1
chr4_109664394_109659011_+5383-CCDC109B	-10.1338	0.000890078	0.030678	0	11.225	0	12	chr4	109659010	109664394	+	CCDC109B
chr2_61118116_61113770_+4346-KIAA1841	-10.1338	0.000890078	0.030678	0	11.225	0	12	chr2	61113769	61118116	+	KIAA1841
chr1_48403882_48395267_-8615-SPATA6	-10.1338	0.000890078	0.030678	0	11.225	0	12	chr1	48395266	48403882	-	SPATA6
chr8_60533558_60533308_+250-na	-10.1338	0.000890078	0.030678	0	11.225	0	12	chr8	60533307	60533558	+	na
chr11_102206074_102205893_+181-YAP1	-10.1338	0.000890078	0.030678	0	11.225	0	12	chr11	102205892	102206074	+	YAP1
chr1_233376527_233346442_+30085-KIAA1804	-10.1338	0.000890078	0.030678	0	11.225	0	12	chr1	233346441	233376527	+	KIAA1804
chr1_12009726_12005711_+4015-MFN2	-10.1338	0.000890078	0.030678	0	11.225	0	12	chr1	12005710	12009726	+	MFN2
chr3_195226856_195156449_-70407-XXYLT1	-10.1338	0.000890078	0.030678	0	11.225	0	12	chr3	195156448	195226856	-	XXYLT1
chr22_31455315_31441774_-13541-EIF4ENIF1	-10.1338	0.000890078	0.030678	0	11.225	0	12	chr22	31441773	31455315	-	EIF4ENIF1
chr11_68807638_68804000_-3638-CPT1A	-10.1338	0.000890078	0.030678	0	11.225	0	12	chr11	68803999	68807638	-	CPT1A
chr14_102714617_102707351_+7266-RCOR1	-10.1338	0.000890078	0.030678	0	11.225	0	12	chr14	102707350	102714617	+	RCOR1
chr14_91001159_90943078_-58081-RPS6KA5	-10.1338	0.000890078	0.030678	0	11.225	0	12	chr14	90943077	91001159	-	RPS6KA5
chr12_3673592_3656311_-17281-CRACR2A	-10.1338	0.000890078	0.030678	0	11.225	0	12	chr12	3656310	3673592	-	CRACR2A
chr16_69299774_69299590_+184-SNTB2	-10.1338	0.000890078	0.030678	0	11.225	0	12	chr16	69299589	69299774	+	SNTB2
chr13_19670363_19661698_+8665-MPHOSPH8	-10.1338	0.000890078	0.030678	0	11.225	0	12	chr13	19661697	19670363	+	MPHOSPH8
chr1_6232119_6231902_-217-ICMT	-10.1338	0.000890078	0.030678	0	11.225	0	12	chr1	6231901	6232119	-	ICMT
chr16_70567536_70565065_+2471-SF3B3	-10.1338	0.000890078	0.030678	0	11.225	0	12	chr16	70565064	70567536	+	SF3B3
chr5_55468905_55467869_-1036-PLPP1	-10.1338	0.000890078	0.030678	0	11.225	0	12	chr5	55467868	55468905	-	PLPP1
chr3_172786574_172762416_+24158-ECT2	-10.1338	0.000890078	0.030678	0	11.225	0	12	chr3	172762415	172786574	+	ECT2
chr1_37583933_37582223_-1710-GNL2	-10.1338	0.000890078	0.030678	0	11.225	0	12	chr1	37582222	37583933	-	GNL2
chr22_29642285_29636751_+5534-NF2	-10.1338	0.000890078	0.030678	0	11.225	0	12	chr22	29636750	29642285	+	NF2
chr13_46045513_46020449_-25064-ZC3H13	-10.1338	0.000890078	0.030678	0	11.225	0	12	chr13	46020448	46045513	-	ZC3H13
chr9_125307880_125298890_+8990-GAPVD1	-10.1338	0.000890078	0.030678	0	11.225	0	12	chr9	125298889	125307880	+	GAPVD1
chr2_61185618_61178981_+6637-AHSA2	-10.1338	0.000890078	0.030678	0	11.225	0	12	chr2	61178980	61185618	+	AHSA2
chr16_11779363_11774236_-5127-ZC3H7A	-10.1338	0.000890078	0.030678	0	11.225	0	12	chr16	11774235	11779363	-	ZC3H7A
chr2_96195549_96194958_-591-STARD7	-10.1338	0.000890078	0.030678	0	11.225	0	12	chr2	96194957	96195549	-	STARD7
chr19_10909207_10904951_+4256-CARM1	-10.1338	0.000890078	0.030678	0	11.225	0	12	chr19	10904950	10909207	+	CARM1
chr1_20942330_20941259_-1071-EIF4G3	-10.1338	0.000890078	0.030678	0	11.225	0	12	chr1	20941258	20942330	-	EIF4G3
chr3_184983094_184936246_+46848-VPS8	-10.1338	0.000890078	0.030678	0	11.225	0	12	chr3	184936245	184983094	+	VPS8
chr11_120459320_120457118_+2202-ARHGEF12	-10.1338	0.000890078	0.030678	0	11.225	0	12	chr11	120457117	120459320	+	ARHGEF12
chr3_122467429_122449574_-17855-KPNA1	-10.1338	0.000890078	0.030678	0	11.225	0	12	chr3	122449573	122467429	-	KPNA1
chr7_77778814_77778338_+476-RSBN1L	-10.1338	0.000890078	0.030678	0	11.225	0	12	chr7	77778337	77778814	+	RSBN1L
chr13_50934999_50927407_+7592-RNASEH2B	-10.1338	0.000890078	0.030678	0	11.225	0	12	chr13	50927406	50934999	+	RNASEH2B
chr18_45867748_45866798_-950-EPG5	-10.1338	0.000890078	0.030678	0	11.225	0	12	chr18	45866797	45867748	-	EPG5
chr10_103095980_103091564_-4416-NT5C2	-10.1338	0.000890078	0.030678	0	11.225	0	12	chr10	103091563	103095980	-	NT5C2
chr3_133624175_133623091_-1084-TOPBP1	-10.1338	0.000890078	0.030678	0	11.225	0	12	chr3	133623090	133624175	-	TOPBP1
chr13_52398194_52386028_-12166-THSD1	-10.1338	0.000890078	0.030678	0	11.225	0	12	chr13	52386027	52398194	-	THSD1
chr7_105506273_105462621_-43652-PUS7	-10.1338	0.000890078	0.030678	0	11.225	0	12	chr7	105462620	105506273	-	PUS7
chr11_36098461_36081653_+16808-LDLRAD3	-10.1338	0.000890078	0.030678	0	11.225	0	12	chr11	36081652	36098461	+	LDLRAD3
chr5_146498686_146483540_+15146-TCERG1	-10.1338	0.000890078	0.030678	0	11.225	0	12	chr5	146483539	146498686	+	TCERG1
chr3_53876080_53874211_-1869-ACTR8	-10.1338	0.000890078	0.030678	0	11.225	0	12	chr3	53874210	53876080	-	ACTR8
chr9_122971952_122957011_+14941-RABGAP1	-10.1338	0.000890078	0.030678	0	11.225	0	12	chr9	122957010	122971952	+	RABGAP1
chrX_118444494_118442244_+2250-WDR44	-10.1338	0.000890078	0.030678	0	11.225	0	12	chrX	118442243	118444494	+	WDR44
chr4_168225676_168220655_-5021-DDX60	-10.1338	0.000890078	0.030678	0	11.225	0	12	chr4	168220654	168225676	-	DDX60
chr4_42049479_42001616_+47863-SLC30A9	-10.1338	0.000890078	0.030678	0	11.225	0	12	chr4	42001615	42049479	+	SLC30A9
chr6_24418578_24405168_+13410-MRS2	-10.1338	0.000890078	0.030678	0	11.225	0	12	chr6	24405167	24418578	+	MRS2
chr8_22619355_22605736_+13619-CCAR2	-10.1338	0.000890078	0.030678	0	11.225	0	12	chr8	22605735	22619355	+	CCAR2
chr4_169537911_169477124_-60787-NEK1	-10.1338	0.000890078	0.030678	0	11.225	0	12	chr4	169477123	169537911	-	NEK1
chr20_25645648_25632158_+13490-ZNF337-AS1	-10.1338	0.000890078	0.030678	0	11.225	0	12	chr20	25632157	25645648	+	ZNF337-AS1
chr2_32508259_32478635_+29624-BIRC6	-10.1338	0.000890078	0.030678	0	11.225	0	12	chr2	32478634	32508259	+	BIRC6
chr16_70517740_70508406_-9334-COG4	-10.1338	0.000890078	0.030678	0	11.225	0	12	chr16	70508405	70517740	-	COG4
chr8_130169067_130152736_-16331-ASAP1	-10.1338	0.000890078	0.030678	0	11.225	0	12	chr8	130152735	130169067	-	ASAP1
chr8_47798397_47785113_-13284-PRKDC	-10.1338	0.000890078	0.030678	0	11.225	0	12	chr8	47785112	47798397	-	PRKDC
chr2_216192735_216190225_+2510-XRCC5	-10.1338	0.000890078	0.030678	0	11.225	0	12	chr2	216190224	216192735	+	XRCC5
chr17_64534737_64519321_+15416-CEP95	-10.1338	0.000890078	0.030678	0	11.225	0	12	chr17	64519320	64534737	+	CEP95
chr9_4849550_4823548_+26002-RCL1	-10.1338	0.000890078	0.030678	0	11.225	0	12	chr9	4823547	4849550	+	RCL1
chr22_42577098_42516011_-61087-RRP7BP	-10.1338	0.000890078	0.030678	0	11.225	0	12	chr22	42516010	42577098	-	RRP7BP
chr17_75106065_75103970_+2095-SLC16A5	-10.1338	0.000890078	0.030678	0	11.225	0	12	chr17	75103969	75106065	+	SLC16A5
chr9_130476961_130450272_+26689-ASS1	-10.1338	0.000890078	0.030678	0	11.225	0	12	chr9	130450271	130476961	+	ASS1
chr22_29549158_29520008_-29150-THOC5	-10.1338	0.000890078	0.030678	0	11.225	0	12	chr22	29520007	29549158	-	THOC5
chr17_79646334_79644137_-2197-LOC101929831	-10.1338	0.000890078	0.030678	0	11.225	0	12	chr17	79644136	79646334	-	LOC101929831
chr1_85358847_85350415_-8432-DDAH1	-10.1338	0.000890078	0.030678	0	11.225	0	12	chr1	85350414	85358847	-	DDAH1
chr16_74637970_74632523_-5447-RFWD3	-10.1338	0.000890078	0.030678	0	11.225	0	12	chr16	74632522	74637970	-	RFWD3
chr5_138381590_138372674_+8916-KDM3B	-10.1338	0.000890078	0.030678	0	11.225	0	12	chr5	138372673	138381590	+	KDM3B
chr17_1801024_1799857_-1167-SMYD4	-10.1338	0.000890078	0.030678	0	11.225	0	12	chr17	1799856	1801024	-	SMYD4
chr7_23522432_23512894_-9538-TRA2A	-10.1338	0.000890078	0.030678	0	11.225	0	12	chr7	23512893	23522432	-	TRA2A
chr5_95783963_95763508_+20455-RHOBTB3	-10.1338	0.000890078	0.030678	0	11.225	0	12	chr5	95763507	95783963	+	RHOBTB3
chr20_33636708_33628350_+8358-CBFA2T2	-10.1338	0.000890078	0.030678	0	11.225	0	12	chr20	33628349	33636708	+	CBFA2T2
chr6_75841378_75835901_+5477-MYO6	-10.1338	0.000890078	0.030678	0	11.225	0	12	chr6	75835900	75841378	+	MYO6
chr15_44608605_44606025_-2580-SPG11	-10.1338	0.000890078	0.030678	0	11.225	0	12	chr15	44606024	44608605	-	SPG11
chr20_49072697_49066192_+6505-CSE1L	-10.1338	0.000890078	0.030678	0	11.225	0	12	chr20	49066191	49072697	+	CSE1L
chr7_128769196_128758871_+10325-CALU	-10.1338	0.000890078	0.030678	0	11.225	0	12	chr7	128758870	128769196	+	CALU
chr1_241920227_241896433_+23794-RPL23AP20	-10.1338	0.000890078	0.030678	0	11.225	0	12	chr1	241896432	241920227	+	RPL23AP20
chr19_34438766_34431861_+6905-UBA2	-10.1338	0.000890078	0.030678	0	11.225	0	12	chr19	34431860	34438766	+	UBA2
chr9_93561250_93561109_+141-FAM120A	-10.1338	0.000890078	0.030678	0	11.225	0	12	chr9	93561108	93561250	+	FAM120A
chr10_91956657_91951403_+5254-BTAF1	-10.1338	0.000890078	0.030678	0	11.225	0	12	chr10	91951402	91956657	+	BTAF1
chr16_69368482_69361404_-7078-TERF2	-10.1338	0.000890078	0.030678	0	11.225	0	12	chr16	69361403	69368482	-	TERF2
chr5_171914405_171910572_-3833-FBXW11	-10.1338	0.000890078	0.030678	0	11.225	0	12	chr5	171910571	171914405	-	FBXW11
chr18_21799974_21791374_+8600-MIB1	-10.1338	0.000890078	0.030678	0	11.225	0	12	chr18	21791373	21799974	+	MIB1
chr2_202304606_202297379_+7227-NOP58	-10.1338	0.000890078	0.030678	0	11.225	0	12	chr2	202297378	202304606	+	NOP58
chr15_50449485_50441349_+8136-USP8	-10.1338	0.000890078	0.030678	0	11.225	0	12	chr15	50441348	50449485	+	USP8
chr16_28156527_28146094_-10433-XPO6	-10.1338	0.000890078	0.030678	0	11.225	0	12	chr16	28146093	28156527	-	XPO6
chr1_41186250_41142878_-43372-SCMH1	-10.1338	0.000890078	0.030678	0	11.225	0	12	chr1	41142877	41186250	-	SCMH1
chr17_75844371_75830028_-14343-UNC13D	-10.1338	0.000890078	0.030678	0	11.225	0	12	chr17	75830027	75844371	-	UNC13D
chr9_109108570_109080839_-27731-TMEM245	-10.1338	0.000890078	0.030678	0	11.225	0	12	chr9	109080838	109108570	-	TMEM245
chr1_173993135_173946476_-46659-RC3H1	-10.1338	0.000890078	0.030678	0	11.225	0	12	chr1	173946475	173993135	-	RC3H1
chr8_52686967_52683549_-3418-RB1CC1	-10.1338	0.000890078	0.030678	0	11.225	0	12	chr8	52683548	52686967	-	RB1CC1
chr2_203209322_203208637_+685-NBEAL1	-10.1338	0.000890078	0.030678	0	11.225	0	12	chr2	203208636	203209322	+	NBEAL1
chr8_144512771_144512392_-379-RECQL4	-10.1338	0.000890078	0.030678	0	11.225	0	12	chr8	144512391	144512771	-	RECQL4
chr4_2596329_2561206_+35123-FAM193A	-10.1338	0.000890078	0.030678	0	11.225	0	12	chr4	2561205	2596329	+	FAM193A
chr3_47772936_47736034_-36902-SMARCC1	-10.1338	0.000890078	0.030678	0	11.225	0	12	chr3	47736033	47772936	-	SMARCC1
chr14_67690421_67685015_-5406-RDH11	-10.1338	0.000890078	0.030678	0	11.225	0	12	chr14	67685014	67690421	-	RDH11
chr2_231460866_231460152_-714-NCL	-10.1338	0.000890078	0.030678	0	11.225	0	12	chr2	231460151	231460866	-	NCL
chr6_88941180_88928985_-12195-RNGTT	-10.1338	0.000890078	0.030678	0	11.225	0	12	chr6	88928984	88941180	-	RNGTT
chr1_222645685_222632165_+13520-MIA3	-10.1338	0.000890078	0.030678	0	11.225	0	12	chr1	222632164	222645685	+	MIA3
chr7_140058034_140041644_-16390-PARP12	-10.1338	0.000890078	0.030678	0	11.225	0	12	chr7	140041643	140058034	-	PARP12
chr1_205627874_205616478_-11396-ELK4	-10.1338	0.000890078	0.030678	0	11.225	0	12	chr1	205616477	205627874	-	ELK4
chr22_28695873_28694032_-1841-CHEK2	-10.1338	0.000890078	0.030678	0	11.225	0	12	chr22	28694031	28695873	-	CHEK2
chr2_26285571_26263380_+22191-HADHB	-10.1338	0.000890078	0.030678	0	11.225	0	12	chr2	26263379	26285571	+	HADHB
chr9_4860901_4833154_+27747-RCL1	-10.1338	0.000890078	0.030678	0	11.225	0	12	chr9	4833153	4860901	+	RCL1
chr18_76443211_76378855_-64356-ZNF516	-10.1338	0.000890078	0.030678	0	11.225	0	12	chr18	76378854	76443211	-	ZNF516
chr16_70268379_70255728_-12651-AARS	-10.1338	0.000890078	0.030678	0	11.225	0	12	chr16	70255727	70268379	-	AARS
chr6_17675770_17661653_-14117-NUP153	-10.1338	0.000890078	0.030678	0	11.225	0	12	chr6	17661652	17675770	-	NUP153
chr12_22506819_22482557_-24262-C2CD5	-10.1338	0.000890078	0.030678	0	11.225	0	12	chr12	22482556	22506819	-	C2CD5
chr1_8614686_8495063_-119623-RERE	-10.1338	0.000890078	0.030678	0	11.225	0	12	chr1	8495062	8614686	-	RERE
chr5_160051183_160035140_+16043-TTC1	-10.1338	0.000890078	0.030678	0	11.225	0	12	chr5	160035139	160051183	+	TTC1
chr1_151236763_151236558_+205-PIP5K1A	-10.1338	0.000890078	0.030678	0	11.225	0	12	chr1	151236557	151236763	+	PIP5K1A
chr10_110985765_110964125_+21640-SHOC2	-10.1338	0.000890078	0.030678	0	11.225	0	12	chr10	110964124	110985765	+	SHOC2
chr8_119797846_119788338_-9508-TAF2	-10.1338	0.000890078	0.030678	0	11.225	0	12	chr8	119788337	119797846	-	TAF2
chr1_21751615_21748138_-3477-USP48	-10.1338	0.000890078	0.030678	0	11.225	0	12	chr1	21748137	21751615	-	USP48
chr22_40363071_40353073_+9998-ADSL	-10.1338	0.000890078	0.030678	0	11.225	0	12	chr22	40353072	40363071	+	ADSL
chr4_82881940_82857689_-24251-SEC31A	-10.1338	0.000890078	0.030678	0	11.225	0	12	chr4	82857688	82881940	-	SEC31A
chr9_130596661_130593643_+3018-FUBP3	-10.1338	0.000890078	0.030678	0	11.225	0	12	chr9	130593642	130596661	+	FUBP3
chr5_138827718_138824530_+3188-CTNNA1	-10.1338	0.000890078	0.030678	0	11.225	0	12	chr5	138824529	138827718	+	CTNNA1
chr11_62639731_62632565_-7166-GANAB	-10.1338	0.000890078	0.030678	0	11.225	0	12	chr11	62632564	62639731	-	GANAB
chr18_21664230_21656861_-7369-ABHD3	-10.1338	0.000890078	0.030678	0	11.225	0	12	chr18	21656860	21664230	-	ABHD3
chr4_169556095_169424553_-131542-NEK1	-10.1338	0.000890078	0.030678	0	11.225	0	12	chr4	169424552	169556095	-	NEK1
chr19_40265351_40255158_-10193-AKT2	-10.1338	0.000890078	0.030678	0	11.225	0	12	chr19	40255157	40265351	-	AKT2
chr6_18171479_18159883_+11596-KDM1B	-10.1338	0.000890078	0.030678	0	11.225	0	12	chr6	18159882	18171479	+	KDM1B
chr10_95628492_95625362_-3130-ALDH18A1	-10.1338	0.000890078	0.030678	0	11.225	0	12	chr10	95625361	95628492	-	ALDH18A1
chr14_102195120_102193463_+1657-WDR20	-10.1338	0.000890078	0.030678	0	11.225	0	12	chr14	102193462	102195120	+	WDR20
chr15_44598836_44592331_-6505-SPG11	-10.1338	0.000890078	0.030678	0	11.225	0	12	chr15	44592330	44598836	-	SPG11
chr9_112157613_112111654_-45959-SUSD1	-10.1338	0.000890078	0.030678	0	11.225	0	12	chr9	112111653	112157613	-	SUSD1
chr3_52206751_52204693_+2058-ALAS1	-10.1338	0.000890078	0.030678	0	11.225	0	12	chr3	52204692	52206751	+	ALAS1
chr22_42585968_42582932_-3036-POLDIP3	-10.1338	0.000890078	0.030678	0	11.225	0	12	chr22	42582931	42585968	-	POLDIP3
chr10_97264906_97246272_-18634-ARHGAP19-SLIT1	-10.1338	0.000890078	0.030678	0	11.225	0	12	chr10	97246271	97264906	-	ARHGAP19-SLIT1
chr8_73688813_73673107_-15706-STAU2	-10.1338	0.000890078	0.030678	0	11.225	0	12	chr8	73673106	73688813	-	STAU2
chr1_52468267_52461513_-6754-ZCCHC11	-10.1338	0.000890078	0.030678	0	11.225	0	12	chr1	52461512	52468267	-	ZCCHC11
chr2_218560883_218463306_-97577-USP37	-10.1338	0.000890078	0.030678	0	11.225	0	12	chr2	218463305	218560883	-	USP37
chr1_52281816_52266747_+15069-ZFYVE9	-10.1338	0.000890078	0.030678	0	11.225	0	12	chr1	52266746	52281816	+	ZFYVE9
chr4_184682336_184657082_+25254-PRIMPOL	-10.1338	0.000890078	0.030678	0	11.225	0	12	chr4	184657081	184682336	+	PRIMPOL
chrX_19746441_19607938_-138503-SH3KBP1	-10.1338	0.000890078	0.030678	0	11.225	0	12	chrX	19607937	19746441	-	SH3KBP1
chr16_87763077_87730552_-32525-KLHDC4	-10.1338	0.000890078	0.030678	0	11.225	0	12	chr16	87730551	87763077	-	KLHDC4
chr7_157182328_157163810_+18518-UBE3C	-10.1338	0.000890078	0.030678	0	11.225	0	12	chr7	157163809	157182328	+	UBE3C
chr1_47300152_47272076_-28076-STIL	-10.1338	0.000890078	0.030678	0	11.225	0	12	chr1	47272075	47300152	-	STIL
chr18_42049605_42027443_+22162-PIK3C3	-10.1338	0.000890078	0.030678	0	11.225	0	12	chr18	42027442	42049605	+	PIK3C3
chrX_153723288_153703959_-19329-BCAP31	-10.1338	0.000890078	0.030678	0	11.225	0	12	chrX	153703958	153723288	-	BCAP31
chr7_105551707_105542408_+9299-RINT1	-10.1338	0.000890078	0.030678	0	11.225	0	12	chr7	105542407	105551707	+	RINT1
chr6_17640064_17637153_-2911-NUP153	-10.1338	0.000890078	0.030678	0	11.225	0	12	chr6	17637152	17640064	-	NUP153
chr2_196791460_196789204_-2256-GTF3C3	-10.1338	0.000890078	0.030678	0	11.225	0	12	chr2	196789203	196791460	-	GTF3C3
chr5_154002969_154002251_-718-FAM114A2	-10.1338	0.000890078	0.030678	0	11.225	0	12	chr5	154002250	154002969	-	FAM114A2
chr1_11989343_11984205_+5138-MFN2	-10.1338	0.000890078	0.030678	0	11.225	0	12	chr1	11984204	11989343	+	MFN2
chr9_33319127_33311106_+8021-NFX1	-10.1338	0.000890078	0.030678	0	11.225	0	12	chr9	33311105	33319127	+	NFX1
chr10_12403369_12400016_+3353-CAMK1D	-10.1338	0.000890078	0.030678	0	11.225	0	12	chr10	12400015	12403369	+	CAMK1D
chr4_42039053_42022838_+16215-SLC30A9	-10.1338	0.000890078	0.030678	0	11.225	0	12	chr4	42022837	42039053	+	SLC30A9
chr7_96193183_96131743_-61440-SLC25A13	-10.1338	0.000890078	0.030678	0	11.225	0	12	chr7	96131742	96193183	-	SLC25A13
chr12_122960322_122959635_-687-ABCB9	-10.1338	0.000890078	0.030678	0	11.225	0	12	chr12	122959634	122960322	-	ABCB9
chr6_43525214_43524471_-743-XPO5	-10.1338	0.000890078	0.030678	0	11.225	0	12	chr6	43524470	43525214	-	XPO5
chr9_33352719_33342746_+9973-NFX1	-10.1338	0.000890078	0.030678	0	11.225	0	12	chr9	33342745	33352719	+	NFX1
chr5_168460742_168453968_+6774-WWC1	-10.1338	0.000890078	0.030678	0	11.225	0	12	chr5	168453967	168460742	+	WWC1
chr6_56504098_56492934_-11164-DST	-10.1338	0.000890078	0.030678	0	11.225	0	12	chr6	56492933	56504098	-	DST
chr18_9588853_9588089_-764-PPP4R1	-10.1338	0.000890078	0.030678	0	11.225	0	12	chr18	9588088	9588853	-	PPP4R1
chr6_158043399_158033455_+9944-SYNJ2	-10.1338	0.000890078	0.030678	0	11.225	0	12	chr6	158033454	158043399	+	SYNJ2
chr10_125074843_125038997_-35846-CTBP2	-10.1338	0.000890078	0.030678	0	11.225	0	12	chr10	125038996	125074843	-	CTBP2
chr15_78593628_78586645_+6983-CHRNA5	-10.1338	0.000890078	0.030678	0	11.225	0	12	chr15	78586644	78593628	+	CHRNA5
chr9_112297916_112262435_-35481-PTBP3	-10.1338	0.000890078	0.030678	0	11.225	0	12	chr9	112262434	112297916	-	PTBP3
chr14_50482416_50446079_-36337-MAP4K5	-10.1338	0.000890078	0.030678	0	11.225	0	12	chr14	50446078	50482416	-	MAP4K5
chr3_138737886_138712208_-25678-PIK3CB	-10.1338	0.000890078	0.030678	0	11.225	0	12	chr3	138712207	138737886	-	PIK3CB
chr7_73517330_73489194_-28136-BAZ1B	-10.1338	0.000890078	0.030678	0	11.225	0	12	chr7	73489193	73517330	-	BAZ1B
chr14_73148094_73147795_+299-PSEN1	-10.1338	0.000890078	0.030678	0	11.225	0	12	chr14	73147794	73148094	+	PSEN1
chr6_163478896_163455279_+23617-QKI	-10.1338	0.000890078	0.030678	0	11.225	0	12	chr6	163455278	163478896	+	QKI
chr3_11364734_11358418_+6316-ATG7	-10.1338	0.000890078	0.030678	0	11.225	0	12	chr3	11358417	11364734	+	ATG7
chr5_134697246_134692602_+4644-SEC24A	-10.1338	0.000890078	0.030678	0	11.225	0	12	chr5	134692601	134697246	+	SEC24A
chr15_22860789_22851639_+9150-NIPA2	-10.1338	0.000890078	0.030678	0	11.225	0	12	chr15	22851638	22860789	+	NIPA2
chr2_15539356_15488894_-50462-NBAS	-10.1338	0.000890078	0.030678	0	11.225	0	12	chr2	15488893	15539356	-	NBAS
chr6_47582065_47574064_+8001-CD2AP	-10.1338	0.000890078	0.030678	0	11.225	0	12	chr6	47574063	47582065	+	CD2AP
chr2_202897415_202896065_-1350-WDR12	-10.1338	0.000890078	0.030678	0	11.225	0	12	chr2	202896064	202897415	-	WDR12
chrX_53403893_53403566_-327-SMC1A	-10.1338	0.000890078	0.030678	0	11.225	0	12	chrX	53403565	53403893	-	SMC1A
chr12_6523346_6521798_+1548-NCAPD2	-10.1338	0.000890078	0.030678	0	11.225	0	12	chr12	6521797	6523346	+	NCAPD2
chr7_130049144_130026158_-22986-ZC3HC1	-10.1338	0.000890078	0.030678	0	11.225	0	12	chr7	130026157	130049144	-	ZC3HC1
chr13_41819386_41777985_-41401-VWA8	-10.1338	0.000890078	0.030678	0	11.225	0	12	chr13	41777984	41819386	-	VWA8
chr7_5741644_5739276_-2368-RNF216	-10.1338	0.000890078	0.030678	0	11.225	0	12	chr7	5739275	5741644	-	RNF216
chr16_70268379_70267659_-720-AARS	-10.1338	0.000890078	0.030678	0	11.225	0	12	chr16	70267658	70268379	-	AARS
chr12_88086498_88059898_-26600-CEP290	-10.1338	0.000890078	0.030678	0	11.225	0	12	chr12	88059897	88086498	-	CEP290
chr3_48691482_48689538_-1944-IP6K2	-10.1338	0.000890078	0.030678	0	11.225	0	12	chr3	48689537	48691482	-	IP6K2
chr1_27109777_27105885_-3892-SLC9A1	-10.1338	0.000890078	0.030678	0	11.225	0	12	chr1	27105884	27109777	-	SLC9A1
chr2_25628384_25596086_-32298-DTNB	-10.1338	0.000890078	0.030678	0	11.225	0	12	chr2	25596085	25628384	-	DTNB
chr9_133812216_133806081_-6135-VAV2	-10.1338	0.000890078	0.030678	0	11.225	0	12	chr9	133806080	133812216	-	VAV2
chr7_38013581_38010921_+2660-LOC105375236	-10.1338	0.000890078	0.030678	0	11.225	0	12	chr7	38010920	38013581	+	LOC105375236
chr6_117543211_117540668_+2543-DCBLD1	-10.1338	0.000890078	0.030678	0	11.225	0	12	chr6	117540667	117543211	+	DCBLD1
chr3_100320971_100316099_+4872-TBC1D23	-10.1338	0.000890078	0.030678	0	11.225	0	12	chr3	100316098	100320971	+	TBC1D23
chr15_65180204_65178934_-1270-CLPX	-10.1338	0.000890078	0.030678	0	11.225	0	12	chr15	65178933	65180204	-	CLPX
chr5_43298975_43292474_-6501-HMGCS1	-10.1338	0.000890078	0.030678	0	11.225	0	12	chr5	43292473	43298975	-	HMGCS1
chr3_47921878_47918719_-3159-MAP4	-10.1338	0.000890078	0.030678	0	11.225	0	12	chr3	47918718	47921878	-	MAP4
chr2_202514979_202464809_+50170-BMPR2	-10.1338	0.000890078	0.030678	0	11.225	0	12	chr2	202464808	202514979	+	BMPR2
chr2_203497395_203489584_-7811-RAPH1	-10.1338	0.000890078	0.030678	0	11.225	0	12	chr2	203489583	203497395	-	RAPH1
chr7_73470483_73462922_-7561-BAZ1B	-10.1338	0.000890078	0.030678	0	11.225	0	12	chr7	73462921	73470483	-	BAZ1B
chr6_20955585_20781145_+174440-CDKAL1	-10.1338	0.000890078	0.030678	0	11.225	0	12	chr6	20781144	20955585	+	CDKAL1
chr1_32811057_32810591_-466-YARS	-10.1338	0.000890078	0.030678	0	11.225	0	12	chr1	32810590	32811057	-	YARS
chr10_97656974_97656285_+689-PI4K2A	-10.1338	0.000890078	0.030678	0	11.225	0	12	chr10	97656284	97656974	+	PI4K2A
chr2_47379969_47375234_+4735-EPCAM	-10.1338	0.000890078	0.030678	0	11.225	0	12	chr2	47375233	47379969	+	EPCAM
chr9_93441373_93435501_-5872-LOC107987097	-10.1338	0.000890078	0.030678	0	11.225	0	12	chr9	93435500	93441373	-	LOC107987097
chr11_11476452_11453872_-22580-LOC107983976	-10.1338	0.000890078	0.030678	0	11.225	0	12	chr11	11453871	11476452	-	LOC107983976
chrX_18613275_18595348_+17927-CDKL5	-10.1338	0.000890078	0.030678	0	11.225	0	12	chrX	18595347	18613275	+	CDKL5
chr7_2547478_2544909_-2569-BRAT1	-10.1338	0.000890078	0.030678	0	11.225	0	12	chr7	2544908	2547478	-	BRAT1
chr2_208288818_208276712_+12106-PIKFYVE	-10.1338	0.000890078	0.030678	0	11.225	0	12	chr2	208276711	208288818	+	PIKFYVE
chr21_45160223_42698968_+2461255-TRPM2	-10.1338	0.000890078	0.030678	0	11.225	0	12	chr21	42698967	45160223	+	TRPM2
chr1_203840374_203833791_+6583-ZC3H11A	-10.1338	0.000890078	0.030678	0	11.225	0	12	chr1	203833790	203840374	+	ZC3H11A
chr7_157207935_157201721_+6214-UBE3C	-10.1338	0.000890078	0.030678	0	11.225	0	12	chr7	157201720	157207935	+	UBE3C
chr2_15511350_15394227_-117123-NBAS	-10.1338	0.000890078	0.030678	0	11.225	0	12	chr2	15394226	15511350	-	NBAS
chrX_130131799_130129502_-2297-AIFM1	-10.1338	0.000890078	0.030678	0	11.225	0	12	chrX	130129501	130131799	-	AIFM1
chr8_128096654_128080303_+16351-PVT1	-10.1338	0.000890078	0.030678	0	11.225	0	12	chr8	128080302	128096654	+	PVT1
chr17_19931978_19920036_-11942-AKAP10	-3.12332	0.114759	0.0316275	2.13809	18.7083	2	20	chr17	19920035	19931978	-	AKAP10
chr5_138021197_138006990_-14207-FAM13B	-3.12332	0.114759	0.0316275	2.13809	18.7083	2	20	chr5	138006989	138021197	-	FAM13B
chr17_47674782_47664159_+10623-KPNB1	-3.12332	0.114759	0.0316275	2.13809	18.7083	2	20	chr17	47664158	47674782	+	KPNB1
chr18_9221999_9182382_+39617-ANKRD12	2.46461	5.51978	0.0333231	62.0046	11.225	58	12	chr18	9182381	9221999	+	ANKRD12
chr20_63203807_63202287_-1520-YTHDF1	2.51245	5.7059	0.0336995	32.0713	5.61249	30	6	chr20	63202286	63203807	-	YTHDF1
chr2_61493053_61482957_-10096-XPO1	2.64884	6.27163	0.0346219	23.519	3.74166	22	4	chr2	61482956	61493053	-	XPO1
chr9_85633374_85575315_-58059-AGTPBP1	2.64884	6.27163	0.0346219	23.519	3.74166	22	4	chr9	85575314	85633374	-	AGTPBP1
chr20_37068186_37055553_-12633-RBL1	-2.61189	0.163585	0.0363139	4.27618	26.1916	4	28	chr20	37055552	37068186	-	RBL1
chr20_25425327_25413790_+11537-GINS1	-10.0084	0.000970915	0.0377915	0	10.2896	0	11	chr20	25413789	25425327	+	GINS1
chr18_47896809_47865059_-31750-SMAD2	2.41295	5.32563	0.0404789	29.9333	5.61249	28	6	chr18	47865058	47896809	-	SMAD2
chr19_10492262_10491577_-685-KEAP1	-2.9714	0.127502	0.0407156	2.13809	16.8375	2	18	chr19	10491576	10492262	-	KEAP1
chr10_100926019_100923975_+2044-SLF2	-2.9714	0.127502	0.0407156	2.13809	16.8375	2	18	chr10	100923974	100926019	+	SLF2
chr2_241668685_241654546_+14139-ATG4B	-2.9714	0.127502	0.0407156	2.13809	16.8375	2	18	chr2	241654545	241668685	+	ATG4B
chr2_161204793_161179614_+25179-TANK	-2.9714	0.127502	0.0407156	2.13809	16.8375	2	18	chr2	161179613	161204793	+	TANK
chr12_101716812_101714090_+2722-CHPT1	-2.9714	0.127502	0.0407156	2.13809	16.8375	2	18	chr12	101714089	101716812	+	CHPT1
chr7_39696859_39686631_+10228-RALA	-2.9714	0.127502	0.0407156	2.13809	16.8375	2	18	chr7	39686630	39696859	+	RALA
chr1_90941309_90937485_-3824-ZNF644	-2.9714	0.127502	0.0407156	2.13809	16.8375	2	18	chr1	90937484	90941309	-	ZNF644
chr12_2821792_2820086_+1706-ITFG2	-2.9714	0.127502	0.0407156	2.13809	16.8375	2	18	chr12	2820085	2821792	+	ITFG2
chr7_73687095_73686636_+459-WBSCR22	-2.9714	0.127502	0.0407156	2.13809	16.8375	2	18	chr7	73686635	73687095	+	WBSCR22
chr9_111586165_111570091_-16074-PTGR1	-2.9714	0.127502	0.0407156	2.13809	16.8375	2	18	chr9	111570090	111586165	-	PTGR1
chr7_17335786_17309936_+25850-AHR	-2.9714	0.127502	0.0407156	2.13809	16.8375	2	18	chr7	17309935	17335786	+	AHR
chr13_49706372_49705621_-751-KPNA3	-2.9714	0.127502	0.0407156	2.13809	16.8375	2	18	chr13	49705620	49706372	-	KPNA3
chr19_16682508_16679984_+2524-TMEM38A	-2.9714	0.127502	0.0407156	2.13809	16.8375	2	18	chr19	16679983	16682508	+	TMEM38A
chrX_155524632_155506898_-17734-TMLHE	-2.9714	0.127502	0.0407156	2.13809	16.8375	2	18	chrX	155506897	155524632	-	TMLHE
chr19_56578278_56576713_+1565-na	2.36102	5.13733	0.0407637	38.4856	7.48331	36	8	chr19	56576712	56578278	+	na
chr12_49500205_49496833_+3372-SPATS2	2.99327	7.96278	0.0420736	14.9666	1.87083	14	2	chr12	49496832	49500205	+	SPATS2
chr19_11725327_11722954_-2373-ZNF823	2.99327	7.96278	0.0420736	14.9666	1.87083	14	2	chr19	11722953	11725327	-	ZNF823
chr3_27421779_27404830_-16949-SLC4A7	2.99327	7.96278	0.0420736	14.9666	1.87083	14	2	chr3	27404829	27421779	-	SLC4A7
chr17_19936430_19920036_-16394-AKAP10	2.99327	7.96278	0.0420736	14.9666	1.87083	14	2	chr17	19920035	19936430	-	AKAP10
chr7_22318037_22266964_-51073-RAPGEF5	2.99327	7.96278	0.0420736	14.9666	1.87083	14	2	chr7	22266963	22318037	-	RAPGEF5
chr4_40945073_40890364_-54709-APBB2	2.99327	7.96278	0.0420736	14.9666	1.87083	14	2	chr4	40890363	40945073	-	APBB2
chr5_141583615_141580744_-2871-DIAPH1	2.99327	7.96278	0.0420736	14.9666	1.87083	14	2	chr5	141580743	141583615	-	DIAPH1
chr13_40645486_40633147_-12339-na	2.99327	7.96278	0.0420736	14.9666	1.87083	14	2	chr13	40633146	40645486	-	na
chr5_43704400_43675511_+28889-NNT	2.99327	7.96278	0.0420736	14.9666	1.87083	14	2	chr5	43675510	43704400	+	NNT
chr18_46891054_46890580_-474-PIAS2	2.99327	7.96278	0.0420736	14.9666	1.87083	14	2	chr18	46890579	46891054	-	PIAS2
chr3_107716849_107710452_+6397-BBX	2.99327	7.96278	0.0420736	14.9666	1.87083	14	2	chr3	107710451	107716849	+	BBX
chr7_135593192_135577796_+15396-NUP205	-2.3905	0.190717	0.042778	6.41427	33.6749	6	36	chr7	135577795	135593192	+	NUP205
chr11_107418287_107390074_-28213-CWF19L2	-2.50502	0.176163	0.0434304	4.27618	24.3208	4	26	chr11	107390073	107418287	-	CWF19L2
chr1_44319744_44308310_-11434-ERI3	-2.50502	0.176163	0.0434304	4.27618	24.3208	4	26	chr1	44308309	44319744	-	ERI3
chr15_85109130_85064370_+44760-PDE8A	-2.50502	0.176163	0.0434304	4.27618	24.3208	4	26	chr15	85064369	85109130	+	PDE8A
chr22_32485209_32478981_+6228-FBXO7	-2.50502	0.176163	0.0434304	4.27618	24.3208	4	26	chr22	32478980	32485209	+	FBXO7
chr1_11122126_11121246_-880-MTOR	2.5114	5.70172	0.0439552	21.3809	3.74166	20	4	chr1	11121245	11122126	-	MTOR
chr16_3983440_3979116_-4324-ADCY9	2.5114	5.70172	0.0439552	21.3809	3.74166	20	4	chr16	3979115	3983440	-	ADCY9
chr8_42329214_42325970_+3244-IKBKB	2.5114	5.70172	0.0439552	21.3809	3.74166	20	4	chr8	42325969	42329214	+	IKBKB
chr19_5654456_5653115_+1341-SAFB	2.5114	5.70172	0.0439552	21.3809	3.74166	20	4	chr19	5653114	5654456	+	SAFB
chr4_7872080_7868622_-3458-AFAP1	2.5114	5.70172	0.0439552	21.3809	3.74166	20	4	chr4	7868621	7872080	-	AFAP1
chr7_155680908_155665175_+15733-RBM33	2.5114	5.70172	0.0439552	21.3809	3.74166	20	4	chr7	155665174	155680908	+	RBM33
chr15_64216713_64204441_-12272-CSNK1G1	2.5114	5.70172	0.0439552	21.3809	3.74166	20	4	chr15	64204440	64216713	-	CSNK1G1
chr10_72196989_72152869_-44120-ASCC1	-9.871	0.0010679	0.0468905	0	9.35414	0	10	chr10	72152868	72196989	-	ASCC1
chr7_77280653_77274482_+6171-CCDC146	-9.871	0.0010679	0.0468905	0	9.35414	0	10	chr7	77274481	77280653	+	CCDC146
chr10_121961517_121959324_-2193-NSMCE4A	-9.871	0.0010679	0.0468905	0	9.35414	0	10	chr10	121959323	121961517	-	NSMCE4A
chr6_18258405_18249651_-8754-DEK	-9.871	0.0010679	0.0468905	0	9.35414	0	10	chr6	18249650	18258405	-	DEK
chr2_71350271_71348753_+1518-ZNF638	-9.871	0.0010679	0.0468905	0	9.35414	0	10	chr2	71348752	71350271	+	ZNF638
chr9_85723842_85692689_-31153-AGTPBP1	-9.871	0.0010679	0.0468905	0	9.35414	0	10	chr9	85692688	85723842	-	AGTPBP1
chr17_81284895_81270918_-13977-SLC38A10	-9.871	0.0010679	0.0468905	0	9.35414	0	10	chr17	81270917	81284895	-	SLC38A10
chr1_35405468_35381259_+24209-ZMYM4	-9.871	0.0010679	0.0468905	0	9.35414	0	10	chr1	35381258	35405468	+	ZMYM4
chr16_89767237_89758577_-8660-FANCA	-9.871	0.0010679	0.0468905	0	9.35414	0	10	chr16	89758576	89767237	-	FANCA
chr14_64453861_64442054_+11807-MTHFD1	-9.871	0.0010679	0.0468905	0	9.35414	0	10	chr14	64442053	64453861	+	MTHFD1
chr20_37055656_37040153_-15503-RBL1	-9.871	0.0010679	0.0468905	0	9.35414	0	10	chr20	37040152	37055656	-	RBL1
chr2_61533903_61495455_-38448-XPO1	-9.871	0.0010679	0.0468905	0	9.35414	0	10	chr2	61495454	61533903	-	XPO1
chr2_23977075_23958301_+18774-UBXN2A	-9.871	0.0010679	0.0468905	0	9.35414	0	10	chr2	23958300	23977075	+	UBXN2A
chr5_88292643_88282042_+10601-TMEM161B-AS1	-9.871	0.0010679	0.0468905	0	9.35414	0	10	chr5	88282041	88292643	+	TMEM161B-AS1
chr1_16633346_16625775_-7571-CROCCP2	-9.871	0.0010679	0.0468905	0	9.35414	0	10	chr1	16625774	16633346	-	CROCCP2
chr14_71036157_71009634_+26523-PCNX1	-9.871	0.0010679	0.0468905	0	9.35414	0	10	chr14	71009633	71036157	+	PCNX1
chr17_18294785_18290500_-4285-TOP3A	-9.871	0.0010679	0.0468905	0	9.35414	0	10	chr17	18290499	18294785	-	TOP3A
chr18_21044186_21020151_-24035-ROCK1	-9.871	0.0010679	0.0468905	0	9.35414	0	10	chr18	21020150	21044186	-	ROCK1
chr3_112113145_112109543_+3602-C3orf52	-9.871	0.0010679	0.0468905	0	9.35414	0	10	chr3	112109542	112113145	+	C3orf52
chr2_61880394_61873002_-7392-CCT4	-9.871	0.0010679	0.0468905	0	9.35414	0	10	chr2	61873001	61880394	-	CCT4
chr4_42049479_42022838_+26641-SLC30A9	-9.871	0.0010679	0.0468905	0	9.35414	0	10	chr4	42022837	42049479	+	SLC30A9
chr19_11013112_11007902_+5210-SMARCA4	-9.871	0.0010679	0.0468905	0	9.35414	0	10	chr19	11007901	11013112	+	SMARCA4
chr1_64814840_64777623_+37217-RAVER2	-9.871	0.0010679	0.0468905	0	9.35414	0	10	chr1	64777622	64814840	+	RAVER2
chr18_54287411_54277703_+9708-POLI	-9.871	0.0010679	0.0468905	0	9.35414	0	10	chr18	54277702	54287411	+	POLI
chr1_182880608_182872337_+8271-DHX9	-9.871	0.0010679	0.0468905	0	9.35414	0	10	chr1	182872336	182880608	+	DHX9
chr8_98774819_98767243_-7576-STK3	-9.871	0.0010679	0.0468905	0	9.35414	0	10	chr8	98767242	98774819	-	STK3
chr17_62011233_62010550_-683-MED13	-9.871	0.0010679	0.0468905	0	9.35414	0	10	chr17	62010549	62011233	-	MED13
chr8_93785378_93763842_+21536-TMEM67	-9.871	0.0010679	0.0468905	0	9.35414	0	10	chr8	93763841	93785378	+	TMEM67
chr2_223741990_223611593_-130397-na	-9.871	0.0010679	0.0468905	0	9.35414	0	10	chr2	223611592	223741990	-	na
chr1_197617759_197583152_-34607-DENND1B	-9.871	0.0010679	0.0468905	0	9.35414	0	10	chr1	197583151	197617759	-	DENND1B
chr10_68394451_68394075_-376-RUFY2	-9.871	0.0010679	0.0468905	0	9.35414	0	10	chr10	68394074	68394451	-	RUFY2
chr3_41935940_41615669_-320271-ULK4	-9.871	0.0010679	0.0468905	0	9.35414	0	10	chr3	41615668	41935940	-	ULK4
chr8_47935058_47933020_-2038-PRKDC	-9.871	0.0010679	0.0468905	0	9.35414	0	10	chr8	47933019	47935058	-	PRKDC
chr3_130941699_130930416_+11283-ATP2C1	-9.871	0.0010679	0.0468905	0	9.35414	0	10	chr3	130930415	130941699	+	ATP2C1
chr2_238194870_238182065_-12805-ILKAP	-9.871	0.0010679	0.0468905	0	9.35414	0	10	chr2	238182064	238194870	-	ILKAP
chr7_92489911_92489293_-618-PEX1	-9.871	0.0010679	0.0468905	0	9.35414	0	10	chr7	92489292	92489911	-	PEX1
chr4_82984876_82970327_-14549-LIN54	-9.871	0.0010679	0.0468905	0	9.35414	0	10	chr4	82970326	82984876	-	LIN54
chr20_63805464_63775678_-29786-ZBTB46	-9.871	0.0010679	0.0468905	0	9.35414	0	10	chr20	63775677	63805464	-	ZBTB46
chr15_88531715_88527599_-4116-DET1	-9.871	0.0010679	0.0468905	0	9.35414	0	10	chr15	88527598	88531715	-	DET1
chr4_128162317_128121826_+40491-LARP1B	-9.871	0.0010679	0.0468905	0	9.35414	0	10	chr4	128121825	128162317	+	LARP1B
chr22_41281082_41268097_-12985-RANGAP1	-9.871	0.0010679	0.0468905	0	9.35414	0	10	chr22	41268096	41281082	-	RANGAP1
chr21_33539356_33534579_-4777-GART	-9.871	0.0010679	0.0468905	0	9.35414	0	10	chr21	33534578	33539356	-	GART
chr19_34467014_34430576_+36438-UBA2	-9.871	0.0010679	0.0468905	0	9.35414	0	10	chr19	34430575	34467014	+	UBA2
chr10_12014184_11967341_-46843-UPF2	-9.871	0.0010679	0.0468905	0	9.35414	0	10	chr10	11967340	12014184	-	UPF2
chr8_127149672_127140744_-8928-LOC105375752	-9.871	0.0010679	0.0468905	0	9.35414	0	10	chr8	127140743	127149672	-	LOC105375752
chr3_197871462_197866112_+5350-LRCH3	-9.871	0.0010679	0.0468905	0	9.35414	0	10	chr3	197866111	197871462	+	LRCH3
chr4_105434161_105370837_-63324-PPA2	-9.871	0.0010679	0.0468905	0	9.35414	0	10	chr4	105370836	105434161	-	PPA2
chr4_150831976_150798081_-33895-LRBA	-9.871	0.0010679	0.0468905	0	9.35414	0	10	chr4	150798080	150831976	-	LRBA
chr12_131756644_131753123_+3521-SFSWAP	-9.871	0.0010679	0.0468905	0	9.35414	0	10	chr12	131753122	131756644	+	SFSWAP
chr10_27533994_27532507_+1487-RAB18	-9.871	0.0010679	0.0468905	0	9.35414	0	10	chr10	27532506	27533994	+	RAB18
chr11_46788773_46754888_-33885-CKAP5	-9.871	0.0010679	0.0468905	0	9.35414	0	10	chr11	46754887	46788773	-	CKAP5
chr11_74133557_74122988_-10569-C2CD3	-9.871	0.0010679	0.0468905	0	9.35414	0	10	chr11	74122987	74133557	-	C2CD3
chr12_111943369_111933886_-9483-TMEM116	-9.871	0.0010679	0.0468905	0	9.35414	0	10	chr12	111933885	111943369	-	TMEM116
chr2_47823360_47822218_-1142-FBXO11	-9.871	0.0010679	0.0468905	0	9.35414	0	10	chr2	47822217	47823360	-	FBXO11
chr13_77288376_77243059_-45317-MYCBP2	-9.871	0.0010679	0.0468905	0	9.35414	0	10	chr13	77243058	77288376	-	MYCBP2
chr3_194462236_194459471_-2765-ATP13A3	-9.871	0.0010679	0.0468905	0	9.35414	0	10	chr3	194459470	194462236	-	ATP13A3
chr1_35110447_35093914_+16533-ZMYM1	-9.871	0.0010679	0.0468905	0	9.35414	0	10	chr1	35093913	35110447	+	ZMYM1
chr3_122777906_122752591_-25315-HSPBAP1	-9.871	0.0010679	0.0468905	0	9.35414	0	10	chr3	122752590	122777906	-	HSPBAP1
chr5_37358151_37309129_-49022-NUP155	-9.871	0.0010679	0.0468905	0	9.35414	0	10	chr5	37309128	37358151	-	NUP155
chr15_66436892_66435027_+1865-MAP2K1	-9.871	0.0010679	0.0468905	0	9.35414	0	10	chr15	66435026	66436892	+	MAP2K1
chr2_32479617_32478635_+982-BIRC6	-9.871	0.0010679	0.0468905	0	9.35414	0	10	chr2	32478634	32479617	+	BIRC6
chr1_155679512_155675010_-4502-YY1AP1	-9.871	0.0010679	0.0468905	0	9.35414	0	10	chr1	155675009	155679512	-	YY1AP1
chr8_47930787_47927194_-3593-PRKDC	-9.871	0.0010679	0.0468905	0	9.35414	0	10	chr8	47927193	47930787	-	PRKDC
chr6_158589782_158573420_+16362-TMEM181	-9.871	0.0010679	0.0468905	0	9.35414	0	10	chr6	158573419	158589782	+	TMEM181
chr14_31133675_31113104_-20571-HECTD1	-9.871	0.0010679	0.0468905	0	9.35414	0	10	chr14	31113103	31133675	-	HECTD1
chr7_137916012_137912991_-3021-CREB3L2	-9.871	0.0010679	0.0468905	0	9.35414	0	10	chr7	137912990	137916012	-	CREB3L2
chr15_63574403_63529014_+45389-USP3	-9.871	0.0010679	0.0468905	0	9.35414	0	10	chr15	63529013	63574403	+	USP3
chr2_24872719_24870012_-2707-ADCY3	-9.871	0.0010679	0.0468905	0	9.35414	0	10	chr2	24870011	24872719	-	ADCY3
chr15_44629388_44626331_-3057-SPG11	-9.871	0.0010679	0.0468905	0	9.35414	0	10	chr15	44626330	44629388	-	SPG11
chr8_134521001_134509619_-11382-ZFAT	-9.871	0.0010679	0.0468905	0	9.35414	0	10	chr8	134509618	134521001	-	ZFAT
chr14_20395949_20395450_-499-TEP1	-9.871	0.0010679	0.0468905	0	9.35414	0	10	chr14	20395449	20395949	-	TEP1
chr15_41375828_41356039_+19789-NUSAP1	-9.871	0.0010679	0.0468905	0	9.35414	0	10	chr15	41356038	41375828	+	NUSAP1
chr4_147913139_147857553_+55586-ARHGAP10	-9.871	0.0010679	0.0468905	0	9.35414	0	10	chr4	147857552	147913139	+	ARHGAP10
chr12_130801488_130791674_-9814-STX2	-9.871	0.0010679	0.0468905	0	9.35414	0	10	chr12	130791673	130801488	-	STX2
chr3_149076047_149055303_-20744-HLTF	-9.871	0.0010679	0.0468905	0	9.35414	0	10	chr3	149055302	149076047	-	HLTF
chr2_168182090_168161787_-20303-STK39	-9.871	0.0010679	0.0468905	0	9.35414	0	10	chr2	168161786	168182090	-	STK39
chr10_133289969_133285085_-4884-TUBGCP2	-9.871	0.0010679	0.0468905	0	9.35414	0	10	chr10	133285084	133289969	-	TUBGCP2
chr5_179720560_179716105_+4455-CANX	-9.871	0.0010679	0.0468905	0	9.35414	0	10	chr5	179716104	179720560	+	CANX
chr5_133076898_133073230_+3668-HSPA4	-9.871	0.0010679	0.0468905	0	9.35414	0	10	chr5	133073229	133076898	+	HSPA4
chr10_92630364_92621385_+8979-KIF11	-9.871	0.0010679	0.0468905	0	9.35414	0	10	chr10	92621384	92630364	+	KIF11
chr10_15160036_15140987_-19049-NMT2	-9.871	0.0010679	0.0468905	0	9.35414	0	10	chr10	15140986	15160036	-	NMT2
chr4_48605833_48593930_-11903-FRYL	-9.871	0.0010679	0.0468905	0	9.35414	0	10	chr4	48593929	48605833	-	FRYL
chr1_156334918_156333547_-1371-CCT3	-9.871	0.0010679	0.0468905	0	9.35414	0	10	chr1	156333546	156334918	-	CCT3
chr1_52281816_52263773_+18043-ZFYVE9	-9.871	0.0010679	0.0468905	0	9.35414	0	10	chr1	52263772	52281816	+	ZFYVE9
chr3_107733023_107710452_+22571-BBX	-9.871	0.0010679	0.0468905	0	9.35414	0	10	chr3	107710451	107733023	+	BBX
chr8_123381493_123380529_-964-ATAD2	-9.871	0.0010679	0.0468905	0	9.35414	0	10	chr8	123380528	123381493	-	ATAD2
chr8_42403461_42401788_+1673-VDAC3	-9.871	0.0010679	0.0468905	0	9.35414	0	10	chr8	42401787	42403461	+	VDAC3
chr4_2693874_2646685_+47189-FAM193A	-9.871	0.0010679	0.0468905	0	9.35414	0	10	chr4	2646684	2693874	+	FAM193A
chr4_152885666_152882919_+2747-ARFIP1	-9.871	0.0010679	0.0468905	0	9.35414	0	10	chr4	152882918	152885666	+	ARFIP1
chr16_66729099_66725828_-3271-DYNC1LI2	-9.871	0.0010679	0.0468905	0	9.35414	0	10	chr16	66725827	66729099	-	DYNC1LI2
chr12_100263893_100252176_-11717-DEPDC4	-9.871	0.0010679	0.0468905	0	9.35414	0	10	chr12	100252175	100263893	-	DEPDC4
chr17_82411530_82409368_-2162-OGFOD3	-9.871	0.0010679	0.0468905	0	9.35414	0	10	chr17	82409367	82411530	-	OGFOD3
chr8_94692827_94674308_+18519-ESRP1	-9.871	0.0010679	0.0468905	0	9.35414	0	10	chr8	94674307	94692827	+	ESRP1
chr8_30700135_30680904_-19231-GSR	-9.871	0.0010679	0.0468905	0	9.35414	0	10	chr8	30680903	30700135	-	GSR
chr18_24114647_24064140_+50507-TTC39C	-9.871	0.0010679	0.0468905	0	9.35414	0	10	chr18	24064139	24114647	+	TTC39C
chr1_168243069_168231514_+11555-SFT2D2	-9.871	0.0010679	0.0468905	0	9.35414	0	10	chr1	168231513	168243069	+	SFT2D2
chr2_54051050_54038212_+12838-ACYP2	-9.871	0.0010679	0.0468905	0	9.35414	0	10	chr2	54038211	54051050	+	ACYP2
chr16_1823037_1816893_-6144-HAGH	-9.871	0.0010679	0.0468905	0	9.35414	0	10	chr16	1816892	1823037	-	HAGH
chr19_16863796_16862352_+1444-SIN3B	-9.871	0.0010679	0.0468905	0	9.35414	0	10	chr19	16862351	16863796	+	SIN3B
chr6_3077935_3076764_+1171-RIPK1	-9.871	0.0010679	0.0468905	0	9.35414	0	10	chr6	3076763	3077935	+	RIPK1
chr10_48410168_48401612_+8556-MAPK8	-9.871	0.0010679	0.0468905	0	9.35414	0	10	chr10	48401611	48410168	+	MAPK8
chr3_14472317_14466516_+5801-SLC6A6	-9.871	0.0010679	0.0468905	0	9.35414	0	10	chr3	14466515	14472317	+	SLC6A6
chr11_59647913_59641377_-6536-PATL1	-9.871	0.0010679	0.0468905	0	9.35414	0	10	chr11	59641376	59647913	-	PATL1
chr11_67215949_67180079_+35870-KDM2A	-9.871	0.0010679	0.0468905	0	9.35414	0	10	chr11	67180078	67215949	+	KDM2A
chr11_46512813_46493608_-19205-AMBRA1	-9.871	0.0010679	0.0468905	0	9.35414	0	10	chr11	46493607	46512813	-	AMBRA1
chr14_54987387_54981540_-5847-WDHD1	-9.871	0.0010679	0.0468905	0	9.35414	0	10	chr14	54981539	54987387	-	WDHD1
chr4_86689190_86635252_+53938-PTPN13	-9.871	0.0010679	0.0468905	0	9.35414	0	10	chr4	86635251	86689190	+	PTPN13
chr9_100242679_100214925_+27754-INVS	-9.871	0.0010679	0.0468905	0	9.35414	0	10	chr9	100214924	100242679	+	INVS
chr15_50950169_50941442_+8727-AP4E1	-9.871	0.0010679	0.0468905	0	9.35414	0	10	chr15	50941441	50950169	+	AP4E1
chr21_25601467_25592812_-8655-MRPL39	-9.871	0.0010679	0.0468905	0	9.35414	0	10	chr21	25592811	25601467	-	MRPL39
chr1_47272241_47260289_-11952-STIL	-9.871	0.0010679	0.0468905	0	9.35414	0	10	chr1	47260288	47272241	-	STIL
chr8_102347092_102323311_-23781-UBR5	-9.871	0.0010679	0.0468905	0	9.35414	0	10	chr8	102323310	102347092	-	UBR5
chr3_124873531_124841383_-32148-ITGB5	-9.871	0.0010679	0.0468905	0	9.35414	0	10	chr3	124841382	124873531	-	ITGB5
chr4_26659707_26620613_+39094-TBC1D19	-9.871	0.0010679	0.0468905	0	9.35414	0	10	chr4	26620612	26659707	+	TBC1D19
chr12_131766308_131753123_+13185-SFSWAP	-9.871	0.0010679	0.0468905	0	9.35414	0	10	chr12	131753122	131766308	+	SFSWAP
chr3_47106120_47086195_-19925-SETD2	-9.871	0.0010679	0.0468905	0	9.35414	0	10	chr3	47086194	47106120	-	SETD2
chr10_67889123_67887417_+1706-SIRT1	-9.871	0.0010679	0.0468905	0	9.35414	0	10	chr10	67887416	67889123	+	SIRT1
chr4_139139497_139058669_-80828-ELF2	-9.871	0.0010679	0.0468905	0	9.35414	0	10	chr4	139058668	139139497	-	ELF2
chr16_57173869_57153811_-20058-FAM192A	-9.871	0.0010679	0.0468905	0	9.35414	0	10	chr16	57153810	57173869	-	FAM192A
chr11_2529041_2521479_+7562-KCNQ1	-9.871	0.0010679	0.0468905	0	9.35414	0	10	chr11	2521478	2529041	+	KCNQ1
chr5_14304592_14290716_+13876-TRIO	-9.871	0.0010679	0.0468905	0	9.35414	0	10	chr5	14290715	14304592	+	TRIO
chr11_67207688_67131952_+75736-KDM2A	-9.871	0.0010679	0.0468905	0	9.35414	0	10	chr11	67131951	67207688	+	KDM2A
chrX_53645463_53640591_-4872-HUWE1	-9.871	0.0010679	0.0468905	0	9.35414	0	10	chrX	53640590	53645463	-	HUWE1
chr4_163148434_163137199_-11235-NAF1	-9.871	0.0010679	0.0468905	0	9.35414	0	10	chr4	163137198	163148434	-	NAF1
chr17_4296814_4249090_-47724-UBE2G1	-9.871	0.0010679	0.0468905	0	9.35414	0	10	chr17	4249089	4296814	-	UBE2G1
chr4_87047674_87046166_+1508-AFF1	-9.871	0.0010679	0.0468905	0	9.35414	0	10	chr4	87046165	87047674	+	AFF1
chr3_37911827_37898001_+13826-na	-9.871	0.0010679	0.0468905	0	9.35414	0	10	chr3	37898000	37911827	+	na
chr9_85596449_85585463_-10986-AGTPBP1	-9.871	0.0010679	0.0468905	0	9.35414	0	10	chr9	85585462	85596449	-	AGTPBP1
chr8_19837160_19826426_+10734-INTS10	-9.871	0.0010679	0.0468905	0	9.35414	0	10	chr8	19826425	19837160	+	INTS10
chr14_73198129_73170797_+27332-PSEN1	-9.871	0.0010679	0.0468905	0	9.35414	0	10	chr14	73170796	73198129	+	PSEN1
chr1_201848594_201847279_+1315-IPO9	-9.871	0.0010679	0.0468905	0	9.35414	0	10	chr1	201847278	201848594	+	IPO9
chr15_64983593_64974602_-8991-SPG21	-9.871	0.0010679	0.0468905	0	9.35414	0	10	chr15	64974601	64983593	-	SPG21
chr5_98899705_98896226_-3479-CHD1	-9.871	0.0010679	0.0468905	0	9.35414	0	10	chr5	98896225	98899705	-	CHD1
chr1_32634792_32631827_-2965-ZBTB8OS	-9.871	0.0010679	0.0468905	0	9.35414	0	10	chr1	32631826	32634792	-	ZBTB8OS
chr17_47619164_47618350_+814-NPEPPS	-9.871	0.0010679	0.0468905	0	9.35414	0	10	chr17	47618349	47619164	+	NPEPPS
chr1_52802139_52801819_+320-ZYG11B	-9.871	0.0010679	0.0468905	0	9.35414	0	10	chr1	52801818	52802139	+	ZYG11B
chr8_28162078_28155942_+6136-ELP3	-9.871	0.0010679	0.0468905	0	9.35414	0	10	chr8	28155941	28162078	+	ELP3
chr3_126647296_126621742_-25554-TXNRD3	-9.871	0.0010679	0.0468905	0	9.35414	0	10	chr3	126621741	126647296	-	TXNRD3
chr2_85035847_85035016_+831-KCMF1	-9.871	0.0010679	0.0468905	0	9.35414	0	10	chr2	85035015	85035847	+	KCMF1
chr3_121473487_121468305_-5182-POLQ	-9.871	0.0010679	0.0468905	0	9.35414	0	10	chr3	121468304	121473487	-	POLQ
chr7_77592256_77581427_+10829-PTPN12	-9.871	0.0010679	0.0468905	0	9.35414	0	10	chr7	77581426	77592256	+	PTPN12
chr16_11887750_11886471_-1279-GSPT1	-9.871	0.0010679	0.0468905	0	9.35414	0	10	chr16	11886470	11887750	-	GSPT1
chr3_32708820_32703868_+4952-CNOT10	-9.871	0.0010679	0.0468905	0	9.35414	0	10	chr3	32703867	32708820	+	CNOT10
chr21_37480826_37472684_+8142-DYRK1A	-9.871	0.0010679	0.0468905	0	9.35414	0	10	chr21	37472683	37480826	+	DYRK1A
chr5_79682061_79668892_+13169-PAPD4	-9.871	0.0010679	0.0468905	0	9.35414	0	10	chr5	79668891	79682061	+	PAPD4
chr4_40935139_40890364_-44775-APBB2	-9.871	0.0010679	0.0468905	0	9.35414	0	10	chr4	40890363	40935139	-	APBB2
chr6_45365301_45321796_-43505-SUPT3H	-9.871	0.0010679	0.0468905	0	9.35414	0	10	chr6	45321795	45365301	-	SUPT3H
chr7_24680520_24620052_+60468-MPP6	-9.871	0.0010679	0.0468905	0	9.35414	0	10	chr7	24620051	24680520	+	MPP6
chr12_122546674_122544159_+2515-KNTC1	-9.871	0.0010679	0.0468905	0	9.35414	0	10	chr12	122544158	122546674	+	KNTC1
chr9_34017189_33986760_-30429-UBAP2	-9.871	0.0010679	0.0468905	0	9.35414	0	10	chr9	33986759	34017189	-	UBAP2
chr15_75883424_75854386_+29038-UBE2Q2	-9.871	0.0010679	0.0468905	0	9.35414	0	10	chr15	75854385	75883424	+	UBE2Q2
chr4_169590809_169580842_-9967-NEK1	-9.871	0.0010679	0.0468905	0	9.35414	0	10	chr4	169580841	169590809	-	NEK1
chr8_89725641_89722015_-3626-LOC101929709	-9.871	0.0010679	0.0468905	0	9.35414	0	10	chr8	89722014	89725641	-	LOC101929709
chr10_70161069_70152263_-8806-SAR1A	-9.871	0.0010679	0.0468905	0	9.35414	0	10	chr10	70152262	70161069	-	SAR1A
chr2_28929710_28917893_+11817-WDR43	-9.871	0.0010679	0.0468905	0	9.35414	0	10	chr2	28917892	28929710	+	WDR43
chr1_70315566_70270856_-44710-ANKRD13C	-9.871	0.0010679	0.0468905	0	9.35414	0	10	chr1	70270855	70315566	-	ANKRD13C
chr16_58560362_58559804_-558-CNOT1	-9.871	0.0010679	0.0468905	0	9.35414	0	10	chr16	58559803	58560362	-	CNOT1
chr4_1322503_1311979_+10524-MAEA	-9.871	0.0010679	0.0468905	0	9.35414	0	10	chr4	1311978	1322503	+	MAEA
chr9_96352109_96336717_-15392-SLC35D2	-9.871	0.0010679	0.0468905	0	9.35414	0	10	chr9	96336716	96352109	-	SLC35D2
chr15_41713496_41668828_+44668-MGA	-9.871	0.0010679	0.0468905	0	9.35414	0	10	chr15	41668827	41713496	+	MGA
chr6_10902963_10893867_+9096-SYCP2L	-9.871	0.0010679	0.0468905	0	9.35414	0	10	chr6	10893866	10902963	+	SYCP2L
chr10_91956657_91942422_+14235-BTAF1	-9.871	0.0010679	0.0468905	0	9.35414	0	10	chr10	91942421	91956657	+	BTAF1
chr7_102314682_102314336_+346-SH2B2	-9.871	0.0010679	0.0468905	0	9.35414	0	10	chr7	102314335	102314682	+	SH2B2
chr3_38506968_38501355_+5613-EXOG	-9.871	0.0010679	0.0468905	0	9.35414	0	10	chr3	38501354	38506968	+	EXOG
chr1_233161363_233112799_-48564-PCNX2	-9.871	0.0010679	0.0468905	0	9.35414	0	10	chr1	233112798	233161363	-	PCNX2
chr10_97478389_97468252_-10137-MMS19	-9.871	0.0010679	0.0468905	0	9.35414	0	10	chr10	97468251	97478389	-	MMS19
chr2_70085624_70032133_-53491-PCBP1-AS1	-9.871	0.0010679	0.0468905	0	9.35414	0	10	chr2	70032132	70085624	-	PCBP1-AS1
chr1_61797428_61791348_+6080-PATJ	-9.871	0.0010679	0.0468905	0	9.35414	0	10	chr1	61791347	61797428	+	PATJ
chr2_33315269_33309434_+5835-LTBP1	-9.871	0.0010679	0.0468905	0	9.35414	0	10	chr2	33309433	33315269	+	LTBP1
chr8_51861246_51831444_-29802-PCMTD1	-9.871	0.0010679	0.0468905	0	9.35414	0	10	chr8	51831443	51861246	-	PCMTD1
chr9_418207_406930_+11277-DOCK8	-9.871	0.0010679	0.0468905	0	9.35414	0	10	chr9	406929	418207	+	DOCK8
chr1_16633346_16630890_-2456-CROCCP2	-9.871	0.0010679	0.0468905	0	9.35414	0	10	chr1	16630889	16633346	-	CROCCP2
chr7_33388144_33351219_+36925-BBS9	-9.871	0.0010679	0.0468905	0	9.35414	0	10	chr7	33351218	33388144	+	BBS9
chr17_64188415_64171100_-17315-TEX2	-9.871	0.0010679	0.0468905	0	9.35414	0	10	chr17	64171099	64188415	-	TEX2
chr20_5968025_5958528_+9497-MCM8	-9.871	0.0010679	0.0468905	0	9.35414	0	10	chr20	5958527	5968025	+	MCM8
chr2_60792289_60786947_+5342-PAPOLG	-9.871	0.0010679	0.0468905	0	9.35414	0	10	chr2	60786946	60792289	+	PAPOLG
chr9_20885230_20819796_+65434-FOCAD	-9.871	0.0010679	0.0468905	0	9.35414	0	10	chr9	20819795	20885230	+	FOCAD
chr2_210154611_210098086_-56525-KANSL1L	-9.871	0.0010679	0.0468905	0	9.35414	0	10	chr2	210098085	210154611	-	KANSL1L
chr2_37317179_37316237_-942-PRKD3	2.30607	4.94535	0.0487329	27.7952	5.61249	26	6	chr2	37316236	37317179	-	PRKD3
chr14_60879835_60796217_+83618-MNAT1	2.30607	4.94535	0.0487329	27.7952	5.61249	26	6	chr14	60796216	60879835	+	MNAT1
chr3_197119530_197085580_-33950-DLG1	-2.30806	0.201932	0.0491073	6.41427	31.8041	6	34	chr3	197085579	197119530	-	DLG1
chr19_40737769_40736986_+783-ITPKC	-2.38959	0.190837	0.0521025	4.27618	22.4499	4	24	chr19	40736985	40737769	+	ITPKC
chr1_181005463_180984677_-20786-STX6	-2.38959	0.190837	0.0521025	4.27618	22.4499	4	24	chr1	180984676	181005463	-	STX6
chr2_85371562_85368686_+2876-ELMOD3	-2.38959	0.190837	0.0521025	4.27618	22.4499	4	24	chr2	85368685	85371562	+	ELMOD3
chr3_52414587_52412811_+1776-PHF7	-2.38959	0.190837	0.0521025	4.27618	22.4499	4	24	chr3	52412810	52414587	+	PHF7
chr14_71529370_71413948_+115422-SIPA1L1	-2.38959	0.190837	0.0521025	4.27618	22.4499	4	24	chr14	71413947	71529370	+	SIPA1L1
chr1_156334918_156324972_-9946-CCT3	-2.80159	0.143429	0.0528237	2.13809	14.9666	2	16	chr1	156324971	156334918	-	CCT3
chr11_62885608_62882908_+2700-SLC3A2	-2.80159	0.143429	0.0528237	2.13809	14.9666	2	16	chr11	62882907	62885608	+	SLC3A2
chr1_100011533_99993537_+17996-SLC35A3	-2.80159	0.143429	0.0528237	2.13809	14.9666	2	16	chr1	99993536	100011533	+	SLC35A3
chr15_75414311_75407055_-7256-SIN3A	-2.80159	0.143429	0.0528237	2.13809	14.9666	2	16	chr15	75407054	75414311	-	SIN3A
chr6_75670720_75659262_+11458-SENP6	-2.80159	0.143429	0.0528237	2.13809	14.9666	2	16	chr6	75659261	75670720	+	SENP6
chr17_47668410_47663089_+5321-KPNB1	-2.80159	0.143429	0.0528237	2.13809	14.9666	2	16	chr17	47663088	47668410	+	KPNB1
chr3_172786574_172773903_+12671-ECT2	-2.80159	0.143429	0.0528237	2.13809	14.9666	2	16	chr3	172773902	172786574	+	ECT2
chr21_43749080_43746079_+3001-PDXK	-2.80159	0.143429	0.0528237	2.13809	14.9666	2	16	chr21	43746078	43749080	+	PDXK
chr15_41087682_41085369_-2313-INO80	-2.80159	0.143429	0.0528237	2.13809	14.9666	2	16	chr15	41085368	41087682	-	INO80
chr7_16278226_16258390_-19836-ISPD	-2.80159	0.143429	0.0528237	2.13809	14.9666	2	16	chr7	16258389	16278226	-	ISPD
chr12_96334865_96323948_-10917-CDK17	-2.80159	0.143429	0.0528237	2.13809	14.9666	2	16	chr12	96323947	96334865	-	CDK17
chr12_30751133_30728648_-22485-CAPRIN2	-2.80159	0.143429	0.0528237	2.13809	14.9666	2	16	chr12	30728647	30751133	-	CAPRIN2
chr17_78083166_78079395_+3771-TNRC6C	-2.80159	0.143429	0.0528237	2.13809	14.9666	2	16	chr17	78079394	78083166	+	TNRC6C
chr5_34923234_34918364_+4870-BRIX1	-2.80159	0.143429	0.0528237	2.13809	14.9666	2	16	chr5	34918363	34923234	+	BRIX1
chr5_138329647_138319219_-10428-CDC25C	-2.80159	0.143429	0.0528237	2.13809	14.9666	2	16	chr5	138319218	138329647	-	CDC25C
chr10_96907747_96858292_+49455-LCOR	-2.80159	0.143429	0.0528237	2.13809	14.9666	2	16	chr10	96858291	96907747	+	LCOR
chr17_61968258_61965006_-3252-MED13	-2.80159	0.143429	0.0528237	2.13809	14.9666	2	16	chr17	61965005	61968258	-	MED13
chr19_12528696_12524796_-3900-ZNF564	-2.80159	0.143429	0.0528237	2.13809	14.9666	2	16	chr19	12524795	12528696	-	ZNF564
chr8_131946633_131940499_+6134-EFR3A	-2.80159	0.143429	0.0528237	2.13809	14.9666	2	16	chr8	131940498	131946633	+	EFR3A
chr15_40196774_40176477_+20297-BUB1B	-2.80159	0.143429	0.0528237	2.13809	14.9666	2	16	chr15	40176476	40196774	+	BUB1B
chr12_123618837_123617758_+1079-DDX55	-2.80159	0.143429	0.0528237	2.13809	14.9666	2	16	chr12	123617757	123618837	+	DDX55
chr2_226914351_226864604_+49747-RHBDD1	-2.23925	0.211796	0.0538963	10.6904	50.5124	10	54	chr2	226864603	226914351	+	RHBDD1
chr10_74398579_74314667_+83912-ADK	2.19114	4.56666	0.0551029	34.2094	7.48331	32	8	chr10	74314666	74398579	+	ADK
chr1_172557794_172551512_+6282-SUCO	2.35947	5.13181	0.0560161	19.2428	3.74166	18	4	chr1	172551511	172557794	+	SUCO
chr6_42666245_42663258_+2987-UBR2	2.35947	5.13181	0.0560161	19.2428	3.74166	18	4	chr6	42663257	42666245	+	UBR2
chr15_69422435_69421647_+788-KIF23	2.35947	5.13181	0.0560161	19.2428	3.74166	18	4	chr15	69421646	69422435	+	KIF23
chr8_53772167_53769618_-2549-ATP6V1H	2.35947	5.13181	0.0560161	19.2428	3.74166	18	4	chr8	53769617	53772167	-	ATP6V1H
chr2_135865163_135862607_-2556-MCM6	2.35947	5.13181	0.0560161	19.2428	3.74166	18	4	chr2	135862606	135865163	-	MCM6
chr19_45280734_45280374_+360-MARK4	2.35947	5.13181	0.0560161	19.2428	3.74166	18	4	chr19	45280373	45280734	+	MARK4
chr15_60466713_60453603_-13110-ICE2	2.35947	5.13181	0.0560161	19.2428	3.74166	18	4	chr15	60453602	60466713	-	ICE2
chr10_124962408_124942457_+19951-ZRANB1	2.35947	5.13181	0.0560161	19.2428	3.74166	18	4	chr10	124942456	124962408	+	ZRANB1
chr20_13569586_13528433_-41153-TASP1	2.35947	5.13181	0.0560161	19.2428	3.74166	18	4	chr20	13528432	13569586	-	TASP1
chr11_18292976_18291442_-1534-HPS5	-2.19835	0.217886	0.0564425	8.55236	39.2874	8	42	chr11	18291441	18292976	-	HPS5
chr9_33352719_33351560_+1159-NFX1	-2.22063	0.214548	0.0564563	6.41427	29.9333	6	32	chr9	33351559	33352719	+	NFX1
chr4_53428183_53414615_+13568-FIP1L1	-2.22063	0.214548	0.0564563	6.41427	29.9333	6	32	chr4	53414614	53428183	+	FIP1L1
chr5_154034967_154026399_-8568-FAM114A2	-2.22063	0.214548	0.0564563	6.41427	29.9333	6	32	chr5	154026398	154034967	-	FAM114A2
chr1_20780540_20744744_-35796-HP1BP3	2.19064	4.56508	0.0587633	25.6571	5.61249	24	6	chr1	20744743	20780540	-	HP1BP3
chr6_75663518_75634707_+28811-SENP6	2.19064	4.56508	0.0587633	25.6571	5.61249	24	6	chr6	75634706	75663518	+	SENP6
chr1_227213219_227193786_-19433-CDC42BPA	2.19064	4.56508	0.0587633	25.6571	5.61249	24	6	chr1	227193785	227213219	-	CDC42BPA
chr9_125337591_125337018_+573-GAPVD1	2.19064	4.56508	0.0587633	25.6571	5.61249	24	6	chr9	125337017	125337591	+	GAPVD1
chr11_93700186_93696320_+3866-CEP295	2.19064	4.56508	0.0587633	25.6571	5.61249	24	6	chr11	93696319	93700186	+	CEP295
chr13_42308609_42285986_+22623-AKAP11	2.77104	6.826	0.0592497	12.8285	1.87083	12	2	chr13	42285985	42308609	+	AKAP11
chr16_18798834_18797925_-909-ARL6IP1	2.77104	6.826	0.0592497	12.8285	1.87083	12	2	chr16	18797924	18798834	-	ARL6IP1
chr3_19976169_19975601_+568-RAB5A	2.77104	6.826	0.0592497	12.8285	1.87083	12	2	chr3	19975600	19976169	+	RAB5A
chr5_80813741_80775694_+38047-MSH3	2.77104	6.826	0.0592497	12.8285	1.87083	12	2	chr5	80775693	80813741	+	MSH3
chr1_77641655_77631850_-9805-ZZZ3	2.77104	6.826	0.0592497	12.8285	1.87083	12	2	chr1	77631849	77641655	-	ZZZ3
chr1_50596216_50539592_-56624-FAF1	2.77104	6.826	0.0592497	12.8285	1.87083	12	2	chr1	50539591	50596216	-	FAF1
chr17_61983114_61972727_-10387-MED13	2.77104	6.826	0.0592497	12.8285	1.87083	12	2	chr17	61972726	61983114	-	MED13
chr14_33931215_33925618_-5597-EGLN3	2.77104	6.826	0.0592497	12.8285	1.87083	12	2	chr14	33925617	33931215	-	EGLN3
chr6_43567354_43565660_-1694-XPO5	2.77104	6.826	0.0592497	12.8285	1.87083	12	2	chr6	43565659	43567354	-	XPO5
chr11_17169806_17168677_-1129-PIK3C2A	2.77104	6.826	0.0592497	12.8285	1.87083	12	2	chr11	17168676	17169806	-	PIK3C2A
chr19_41378519_41378281_+238-TMEM91	2.77104	6.826	0.0592497	12.8285	1.87083	12	2	chr19	41378280	41378519	+	TMEM91
chrX_78003236_77988242_+14994-ATP7A	2.77104	6.826	0.0592497	12.8285	1.87083	12	2	chrX	77988241	78003236	+	ATP7A
chr22_40926463_40868999_+57464-XPNPEP3	2.77104	6.826	0.0592497	12.8285	1.87083	12	2	chr22	40868998	40926463	+	XPNPEP3
chr1_47313021_47302234_-10787-STIL	2.77104	6.826	0.0592497	12.8285	1.87083	12	2	chr1	47302233	47313021	-	STIL
chr15_25411971_25354353_-57618-UBE3A	2.77104	6.826	0.0592497	12.8285	1.87083	12	2	chr15	25354352	25411971	-	UBE3A
chr17_29703062_29684563_-18499-SSH2	2.77104	6.826	0.0592497	12.8285	1.87083	12	2	chr17	29684562	29703062	-	SSH2
chr13_79378907_79341123_-37784-RBM26	2.77104	6.826	0.0592497	12.8285	1.87083	12	2	chr13	79341122	79378907	-	RBM26
chr1_26255865_26255171_+694-CEP85	2.77104	6.826	0.0592497	12.8285	1.87083	12	2	chr1	26255170	26255865	+	CEP85
chr11_34092056_34090179_+1877-CAPRIN1	2.77104	6.826	0.0592497	12.8285	1.87083	12	2	chr11	34090178	34092056	+	CAPRIN1
chr8_144882836_144880365_-2471-na	2.77104	6.826	0.0592497	12.8285	1.87083	12	2	chr8	144880364	144882836	-	na
chr9_33989126_33960826_-28300-UBAP2	2.77104	6.826	0.0592497	12.8285	1.87083	12	2	chr9	33960825	33989126	-	UBAP2
chr7_105506273_105481052_-25221-PUS7	2.77104	6.826	0.0592497	12.8285	1.87083	12	2	chr7	105481051	105506273	-	PUS7
chrX_68053810_68046994_-6816-OPHN1	2.77104	6.826	0.0592497	12.8285	1.87083	12	2	chrX	68046993	68053810	-	OPHN1
chr11_33328633_33286413_+42220-HIPK3	2.77104	6.826	0.0592497	12.8285	1.87083	12	2	chr11	33286412	33328633	+	HIPK3
chr10_73530835_73529680_-1155-USP54	2.77104	6.826	0.0592497	12.8285	1.87083	12	2	chr10	73529679	73530835	-	USP54
chr22_38501280_38498085_-3195-DDX17	2.77104	6.826	0.0592497	12.8285	1.87083	12	2	chr22	38498084	38501280	-	DDX17
chr14_103339803_103336677_+3126-EIF5	-2.26412	0.208177	0.0626617	4.27618	20.5791	4	22	chr14	103336676	103339803	+	EIF5
chr17_31169997_31155983_+14014-NF1	-2.26412	0.208177	0.0626617	4.27618	20.5791	4	22	chr17	31155982	31169997	+	NF1
chr16_72090786_72088987_-1799-TXNL4B	-2.26412	0.208177	0.0626617	4.27618	20.5791	4	22	chr16	72088986	72090786	-	TXNL4B
chr10_96576829_96544076_-32753-TM9SF3	-2.26412	0.208177	0.0626617	4.27618	20.5791	4	22	chr10	96544075	96576829	-	TM9SF3
chr1_1817875_1804419_-13456-GNB1	-2.26412	0.208177	0.0626617	4.27618	20.5791	4	22	chr1	1804418	1817875	-	GNB1
chr8_67116122_67105905_+10217-CSPP1	-2.26412	0.208177	0.0626617	4.27618	20.5791	4	22	chr8	67105904	67116122	+	CSPP1
chr2_15511350_15415546_-95804-NBAS	-2.26412	0.208177	0.0626617	4.27618	20.5791	4	22	chr2	15415545	15511350	-	NBAS
chr7_156688191_156676386_-11805-LMBR1	-2.26412	0.208177	0.0626617	4.27618	20.5791	4	22	chr7	156676385	156688191	-	LMBR1
chr14_34972064_34969170_-2894-SRP54-AS1	-2.26412	0.208177	0.0626617	4.27618	20.5791	4	22	chr14	34969169	34972064	-	SRP54-AS1
chr16_46677398_46674314_-3084-VPS35	-2.26412	0.208177	0.0626617	4.27618	20.5791	4	22	chr16	46674313	46677398	-	VPS35
chr22_50394135_50372020_+22115-PPP6R2	-2.12798	0.228778	0.0631696	8.55236	37.4166	8	40	chr22	50372019	50394135	+	PPP6R2
chr7_100102960_100102675_+285-AP4M1	2.19024	4.56381	0.0633264	21.3809	4.67707	20	5	chr7	100102674	100102960	+	AP4M1
chr4_105237351_105233897_+3454-TET2	2.13025	4.37794	0.0636	49.1761	11.225	46	12	chr4	105233896	105237351	+	TET2
chr5_134744052_134741063_+2989-CAMLG	-2.12755	0.228846	0.0649778	6.41427	28.0624	6	30	chr5	134741062	134744052	+	CAMLG
chr5_80792844_80775694_+17150-MSH3	-2.12755	0.228846	0.0649778	6.41427	28.0624	6	30	chr5	80775693	80792844	+	MSH3
chr9_33963791_33960826_-2965-UBAP2	2.13933	4.40556	0.0661227	57.7284	13.0958	54	14	chr9	33960825	33963791	-	UBAP2
chr11_129164427_129123446_-40981-ARHGAP32	-2.60908	0.163904	0.0689894	2.13809	13.0958	2	14	chr11	129123445	129164427	-	ARHGAP32
chrX_45845520_45844851_+669-na	-2.60908	0.163904	0.0689894	2.13809	13.0958	2	14	chrX	45844850	45845520	+	na
chr16_70465176_70463169_+2007-FUK	-2.60908	0.163904	0.0689894	2.13809	13.0958	2	14	chr16	70463168	70465176	+	FUK
chr8_33389798_33388963_-835-FUT10	-2.60908	0.163904	0.0689894	2.13809	13.0958	2	14	chr8	33388962	33389798	-	FUT10
chr7_127904819_127807484_+97335-SND1	-2.60908	0.163904	0.0689894	2.13809	13.0958	2	14	chr7	127807483	127904819	+	SND1
chr15_59031702_59030804_+898-RNF111	-2.60908	0.163904	0.0689894	2.13809	13.0958	2	14	chr15	59030803	59031702	+	RNF111
chr1_111161296_111147642_+13654-CEPT1	-2.60908	0.163904	0.0689894	2.13809	13.0958	2	14	chr1	111147641	111161296	+	CEPT1
chr7_149021147_149018992_-2155-PDIA4	-2.60908	0.163904	0.0689894	2.13809	13.0958	2	14	chr7	149018991	149021147	-	PDIA4
chr10_97266125_97256318_-9807-ARHGAP19-SLIT1	-2.60908	0.163904	0.0689894	2.13809	13.0958	2	14	chr10	97256317	97266125	-	ARHGAP19-SLIT1
chr5_62561257_62536702_+24555-IPO11	-2.60908	0.163904	0.0689894	2.13809	13.0958	2	14	chr5	62536701	62561257	+	IPO11
chr11_57491862_57491224_-638-SLC43A1	-2.60908	0.163904	0.0689894	2.13809	13.0958	2	14	chr11	57491223	57491862	-	SLC43A1
chr7_33388144_33357855_+30289-BBS9	-2.60908	0.163904	0.0689894	2.13809	13.0958	2	14	chr7	33357854	33388144	+	BBS9
chr12_70311017_70278132_+32885-CNOT2	-2.60908	0.163904	0.0689894	2.13809	13.0958	2	14	chr12	70278131	70311017	+	CNOT2
chr19_8463686_8455405_+8281-HNRNPM	-2.60908	0.163904	0.0689894	2.13809	13.0958	2	14	chr19	8455404	8463686	+	HNRNPM
chr2_113735858_113729401_-6457-SLC35F5	-2.60908	0.163904	0.0689894	2.13809	13.0958	2	14	chr2	113729400	113735858	-	SLC35F5
chr7_151570225_151564078_-6147-PRKAG2	-2.60908	0.163904	0.0689894	2.13809	13.0958	2	14	chr7	151564077	151570225	-	PRKAG2
chr1_92704744_92663420_-41324-EVI5	-2.60908	0.163904	0.0689894	2.13809	13.0958	2	14	chr1	92663419	92704744	-	EVI5
chr2_53893799_53887259_-6540-PSME4	-2.60908	0.163904	0.0689894	2.13809	13.0958	2	14	chr2	53887258	53893799	-	PSME4
chr1_35110447_35097317_+13130-ZMYM1	-2.60908	0.163904	0.0689894	2.13809	13.0958	2	14	chr1	35097316	35110447	+	ZMYM1
chr13_28220378_28174272_+46106-PAN3	-2.60908	0.163904	0.0689894	2.13809	13.0958	2	14	chr13	28174271	28220378	+	PAN3
chr3_136502779_136464881_-37898-STAG1	-2.60908	0.163904	0.0689894	2.13809	13.0958	2	14	chr3	136464880	136502779	-	STAG1
chr6_158314268_158299493_+14775-TULP4	2.64561	6.25761	0.0705154	11.7595	1.87083	11	2	chr6	158299492	158314268	+	TULP4
chr11_120477526_120474560_+2966-ARHGEF12	-2.054	0.240815	0.0707364	8.55236	35.5457	8	38	chr11	120474559	120477526	+	ARHGEF12
chr22_45740538_45700282_+40256-ATXN10	-2.054	0.240815	0.0707364	8.55236	35.5457	8	38	chr22	45700281	45740538	+	ATXN10
chr7_131445903_131429033_+16870-MKLN1	-2.054	0.240815	0.0707364	8.55236	35.5457	8	38	chr7	131429032	131445903	+	MKLN1
chr5_73082825_73078180_+4645-FCHO2	2.06516	4.1848	0.0709022	23.519	5.61249	22	6	chr5	73078179	73082825	+	FCHO2
chr9_6893232_6849507_+43725-KDM4C	2.06516	4.1848	0.0709022	23.519	5.61249	22	6	chr9	6849506	6893232	+	KDM4C
chr5_36986301_36982165_+4136-NIPBL	2.06614	4.18764	0.0709573	47.038	11.225	44	12	chr5	36982164	36986301	+	NIPBL
chr3_33696933_33684359_-12574-CLASP2	2.03948	4.11096	0.0710955	38.4856	9.35414	36	10	chr3	33684358	33696933	-	CLASP2
chr1_246440124_246437148_-2976-LOC107985597	2.18964	4.56191	0.0715362	17.1047	3.74166	16	4	chr1	246437147	246440124	-	LOC107985597
chr14_49674427_49669524_-4903-POLE2	2.18964	4.56191	0.0715362	17.1047	3.74166	16	4	chr14	49669523	49674427	-	POLE2
chr3_43605863_43598532_-7331-ANO10	2.18964	4.56191	0.0715362	17.1047	3.74166	16	4	chr3	43598531	43605863	-	ANO10
chr3_156696025_156694020_+2005-TIPARP	2.18964	4.56191	0.0715362	17.1047	3.74166	16	4	chr3	156694019	156696025	+	TIPARP
chr3_63913225_63912588_+637-ATXN7	2.18964	4.56191	0.0715362	17.1047	3.74166	16	4	chr3	63912587	63913225	+	ATXN7
chr2_95153259_95148885_-4374-ZNF514	2.18964	4.56191	0.0715362	17.1047	3.74166	16	4	chr2	95148884	95153259	-	ZNF514
chr12_82857580_82857010_+570-TMTC2	2.18964	4.56191	0.0715362	17.1047	3.74166	16	4	chr12	82857009	82857580	+	TMTC2
chr11_108190500_108185232_-5268-NPAT	2.18964	4.56191	0.0715362	17.1047	3.74166	16	4	chr11	108185231	108190500	-	NPAT
chr10_68014186_67966683_-47503-HERC4	2.18964	4.56191	0.0715362	17.1047	3.74166	16	4	chr10	67966682	68014186	-	HERC4
chr17_75813878_75812112_+1766-UNK	2.18964	4.56191	0.0715362	17.1047	3.74166	16	4	chr17	75812111	75813878	+	UNK
chr2_189855128_189852655_+2473-PMS1	2.18964	4.56191	0.0715362	17.1047	3.74166	16	4	chr2	189852654	189855128	+	PMS1
chr2_99171429_99169550_-1879-MITD1	1.99856	3.996	0.0746725	29.9333	7.48331	28	8	chr2	99169549	99171429	-	MITD1
chr22_41140257_41125864_+14393-EP300	-2.02805	0.245186	0.0748342	6.41427	26.1916	6	28	chr22	41125863	41140257	+	EP300
chr9_111534353_111527268_+7085-ZNF483	-2.02805	0.245186	0.0748342	6.41427	26.1916	6	28	chr9	111527267	111534353	+	ZNF483
chr1_247159813_247138716_-21097-ZNF124	2.30403	4.93835	0.0752768	13.8976	2.80624	13	3	chr1	247138715	247159813	-	ZNF124
chr12_104123423_104120400_-3023-NFYB	-2.12668	0.228984	0.0754809	4.27618	18.7083	4	20	chr12	104120399	104123423	-	NFYB
chr6_7189322_7181124_+8198-RREB1	-2.12668	0.228984	0.0754809	4.27618	18.7083	4	20	chr6	7181123	7189322	+	RREB1
chr16_18850467_18834892_-15575-SMG1	-2.12668	0.228984	0.0754809	4.27618	18.7083	4	20	chr16	18834891	18850467	-	SMG1
chr10_68470163_68442917_-27246-DNA2	-2.12668	0.228984	0.0754809	4.27618	18.7083	4	20	chr10	68442916	68470163	-	DNA2
chr10_130160997_130145211_+15786-GLRX3	-2.12668	0.228984	0.0754809	4.27618	18.7083	4	20	chr10	130145210	130160997	+	GLRX3
chr2_65010763_65001448_+9315-SLC1A4	-2.12668	0.228984	0.0754809	4.27618	18.7083	4	20	chr2	65001447	65010763	+	SLC1A4
chr19_15185679_15184295_-1384-NOTCH3	-2.12668	0.228984	0.0754809	4.27618	18.7083	4	20	chr19	15184294	15185679	-	NOTCH3
chr5_80792844_80767933_+24911-MSH3	-2.12668	0.228984	0.0754809	4.27618	18.7083	4	20	chr5	80767932	80792844	+	MSH3
chr8_67095732_67095293_+439-CSPP1	-1.97602	0.25419	0.0792304	8.55236	33.6749	8	36	chr8	67095292	67095732	+	CSPP1
chr3_128807671_128795360_+12311-RAB7A	-1.97602	0.25419	0.0792304	8.55236	33.6749	8	36	chr3	128795359	128807671	+	RAB7A
chr1_151025673_151024611_+1062-PRUNE	-2.21886	0.21481	0.0798706	3.20713	14.9666	3	16	chr1	151024610	151025673	+	PRUNE
chr3_170122744_170113360_-9384-PHC3	-2.21886	0.21481	0.0798706	3.20713	14.9666	3	16	chr3	170113359	170122744	-	PHC3
chr9_128515639_128508876_+6763-GLE1	-2.21886	0.21481	0.0798706	3.20713	14.9666	3	16	chr9	128508875	128515639	+	GLE1
chr2_61490776_61488165_-2611-XPO1	-2.21886	0.21481	0.0798706	3.20713	14.9666	3	16	chr2	61488164	61490776	-	XPO1
chr4_139344339_139342826_+1513-NAA15	-2.0289	0.245042	0.0806942	12.8285	52.3832	12	56	chr4	139342825	139344339	+	NAA15
chrX_10098579_10063445_+35134-WWC3	2.50823	5.68922	0.0840174	10.6904	1.87083	10	2	chrX	10063444	10098579	+	WWC3
chr16_24758599_24750726_+7873-TNRC6A	2.50823	5.68922	0.0840174	10.6904	1.87083	10	2	chr16	24750725	24758599	+	TNRC6A
chr14_70597777_70592880_-4897-MED6	2.50823	5.68922	0.0840174	10.6904	1.87083	10	2	chr14	70592879	70597777	-	MED6
chrX_24505298_24494742_+10556-PDK3	2.50823	5.68922	0.0840174	10.6904	1.87083	10	2	chrX	24494741	24505298	+	PDK3
chr14_36314915_36308092_-6823-MBIP	2.50823	5.68922	0.0840174	10.6904	1.87083	10	2	chr14	36308091	36314915	-	MBIP
chr8_29018913_28970043_+48870-HMBOX1	2.50823	5.68922	0.0840174	10.6904	1.87083	10	2	chr8	28970042	29018913	+	HMBOX1
chr11_129124894_129093621_-31273-ARHGAP32	2.50823	5.68922	0.0840174	10.6904	1.87083	10	2	chr11	129093620	129124894	-	ARHGAP32
chr9_132281574_132278070_-3504-SETX	2.50823	5.68922	0.0840174	10.6904	1.87083	10	2	chr9	132278069	132281574	-	SETX
chr8_60801593_60794986_+6607-CHD7	2.50823	5.68922	0.0840174	10.6904	1.87083	10	2	chr8	60794985	60801593	+	CHD7
chr13_113539507_113520616_+18891-TMCO3	2.50823	5.68922	0.0840174	10.6904	1.87083	10	2	chr13	113520615	113539507	+	TMCO3
chr14_31169468_31127785_-41683-HECTD1	2.50823	5.68922	0.0840174	10.6904	1.87083	10	2	chr14	31127784	31169468	-	HECTD1
chr3_61623555_61621970_+1585-na	2.50823	5.68922	0.0840174	10.6904	1.87083	10	2	chr3	61621969	61623555	+	na
chr8_38820635_38788704_+31931-TACC1	2.50823	5.68922	0.0840174	10.6904	1.87083	10	2	chr8	38788703	38820635	+	TACC1
chr11_67215949_67207510_+8439-KDM2A	2.50823	5.68922	0.0840174	10.6904	1.87083	10	2	chr11	67207509	67215949	+	KDM2A
chr1_39857417_39853970_-3447-TRIT1	2.50823	5.68922	0.0840174	10.6904	1.87083	10	2	chr1	39853969	39857417	-	TRIT1
chr6_149582603_149572285_+10318-GINM1	2.50823	5.68922	0.0840174	10.6904	1.87083	10	2	chr6	149572284	149582603	+	GINM1
chr17_82903478_82884145_+19333-TBCD	2.50823	5.68922	0.0840174	10.6904	1.87083	10	2	chr17	82884144	82903478	+	TBCD
chr9_112157613_112142320_-15293-SUSD1	2.50823	5.68922	0.0840174	10.6904	1.87083	10	2	chr9	112142319	112157613	-	SUSD1
chr7_129690546_129671429_+19117-NRF1	2.50823	5.68922	0.0840174	10.6904	1.87083	10	2	chr7	129671428	129690546	+	NRF1
chr12_106825820_106783997_+41823-RIC8B	2.50823	5.68922	0.0840174	10.6904	1.87083	10	2	chr12	106783996	106825820	+	RIC8B
chr3_197066754_197051577_-15177-DLG1	2.50823	5.68922	0.0840174	10.6904	1.87083	10	2	chr3	197051576	197066754	-	DLG1
chr10_102029745_102023477_-6268-C10orf76	2.50823	5.68922	0.0840174	10.6904	1.87083	10	2	chr10	102023476	102029745	-	C10orf76
chr1_246440124_246435945_-4179-LOC107985597	2.50823	5.68922	0.0840174	10.6904	1.87083	10	2	chr1	246435944	246440124	-	LOC107985597
chr2_112552816_112547012_+5804-POLR1B	2.50823	5.68922	0.0840174	10.6904	1.87083	10	2	chr2	112547011	112552816	+	POLR1B
chr16_67685802_67683380_-2422-GFOD2	2.50823	5.68922	0.0840174	10.6904	1.87083	10	2	chr16	67683379	67685802	-	GFOD2
chr7_92352642_92294889_+57753-ANKIB1	2.50823	5.68922	0.0840174	10.6904	1.87083	10	2	chr7	92294888	92352642	+	ANKIB1
chr16_911079_879570_-31509-LMF1	2.50823	5.68922	0.0840174	10.6904	1.87083	10	2	chr16	879569	911079	-	LMF1
chr13_24224582_24222819_+1763-SPATA13	1.92772	3.80453	0.0854882	21.3809	5.61249	20	6	chr13	24222818	24224582	+	SPATA13
chr22_36292234_36292118_-116-na	1.92772	3.80453	0.0854882	21.3809	5.61249	20	6	chr22	36292117	36292234	-	na
chr5_6605408_6604138_-1270-NSUN2	1.92772	3.80453	0.0854882	21.3809	5.61249	20	6	chr5	6604137	6605408	-	NSUN2
chr10_125111093_125088191_-22902-CTBP2	1.92772	3.80453	0.0854882	21.3809	5.61249	20	6	chr10	125088190	125111093	-	CTBP2
chr2_84870785_84870225_-560-TRABD2A	-1.92118	0.264039	0.0861889	6.41427	24.3208	6	26	chr2	84870224	84870785	-	TRABD2A
chr11_78121174_78112650_-8524-ALG8	-1.92118	0.264039	0.0861889	6.41427	24.3208	6	26	chr11	78112649	78121174	-	ALG8
chr1_20773610_20749723_-23887-HP1BP3	-1.92118	0.264039	0.0861889	6.41427	24.3208	6	26	chr1	20749722	20773610	-	HP1BP3
chr2_210154611_210153495_-1116-KANSL1L	-1.92118	0.264039	0.0861889	6.41427	24.3208	6	26	chr2	210153494	210154611	-	KANSL1L
chr15_76292700_76287846_-4854-ETFA	-1.92118	0.264039	0.0861889	6.41427	24.3208	6	26	chr15	76287845	76292700	-	ETFA
chr3_197119530_197081051_-38479-DLG1	-1.94386	0.25992	0.0862	10.6904	41.1582	10	44	chr3	197081050	197119530	-	DLG1
chr1_66905375_66891154_-14221-WDR78	1.89168	3.71066	0.0868663	27.7952	7.48331	26	8	chr1	66891153	66905375	-	WDR78
chr2_121761524_121757240_+4284-TSN	1.89168	3.71066	0.0868663	27.7952	7.48331	26	8	chr2	121757239	121761524	+	TSN
chr1_21290156_21272699_-17457-ECE1	2.18864	4.55875	0.0869487	12.8285	2.80624	12	3	chr1	21272698	21290156	-	ECE1
chr4_39755739_39737420_+18319-UBE2K	2.18864	4.55875	0.0869487	12.8285	2.80624	12	3	chr4	39737419	39755739	+	UBE2K
chr10_21929141_21918779_-10362-DNAJC1	2.18864	4.55875	0.0869487	12.8285	2.80624	12	3	chr10	21918778	21929141	-	DNAJC1
chr15_80122800_80098416_+24384-ZFAND6	-1.97644	0.254116	0.0874662	12.8285	50.5124	12	54	chr15	80098415	80122800	+	ZFAND6
chr18_13042334_12999421_+42913-CEP192	1.96943	3.91614	0.0881106	51.3142	13.0958	48	14	chr18	12999420	13042334	+	CEP192
chr9_137818138_137811461_+6677-EHMT1	1.92866	3.80702	0.0882922	42.7618	11.225	40	12	chr9	137811460	137818138	+	EHMT1
chr14_96860735_96833467_+27268-VRK1	-1.89359	0.269137	0.088737	8.55236	31.8041	8	34	chr14	96833466	96860735	+	VRK1
chr7_711527_677229_-34298-PRKAR1B	-1.89359	0.269137	0.088737	8.55236	31.8041	8	34	chr7	677228	711527	-	PRKAR1B
chr2_106166083_106122970_-43113-UXS1	-2.12582	0.229121	0.0892322	3.20713	14.0312	3	15	chr2	106122969	106166083	-	UXS1
chrX_24179770_24179183_+587-ZFX	-2.38687	0.191197	0.0905134	2.13809	11.225	2	12	chrX	24179182	24179770	+	ZFX
chr4_169556095_169537809_-18286-NEK1	-2.38687	0.191197	0.0905134	2.13809	11.225	2	12	chr4	169537808	169556095	-	NEK1
chr18_8720496_8718424_+2072-MTCL1	-2.38687	0.191197	0.0905134	2.13809	11.225	2	12	chr18	8718423	8720496	+	MTCL1
chr17_34986131_34983002_+3129-LIG3	-2.38687	0.191197	0.0905134	2.13809	11.225	2	12	chr17	34983001	34986131	+	LIG3
chr4_102730736_102714438_-16298-MANBA	-2.38687	0.191197	0.0905134	2.13809	11.225	2	12	chr4	102714437	102730736	-	MANBA
chr16_66732505_66730112_-2393-DYNC1LI2	-2.38687	0.191197	0.0905134	2.13809	11.225	2	12	chr16	66730111	66732505	-	DYNC1LI2
chr5_10227647_10213491_-14156-FAM173B	-2.38687	0.191197	0.0905134	2.13809	11.225	2	12	chr5	10213490	10227647	-	FAM173B
chr7_43640649_43639449_-1200-COA1	-2.38687	0.191197	0.0905134	2.13809	11.225	2	12	chr7	43639448	43640649	-	COA1
chr3_149895570_149846011_+49559-RNF13	-2.38687	0.191197	0.0905134	2.13809	11.225	2	12	chr3	149846010	149895570	+	RNF13
chr15_50950169_50948020_+2149-AP4E1	-2.38687	0.191197	0.0905134	2.13809	11.225	2	12	chr15	50948019	50950169	+	AP4E1
chr1_90941309_90935408_-5901-ZNF644	-2.38687	0.191197	0.0905134	2.13809	11.225	2	12	chr1	90935407	90941309	-	ZNF644
chr9_109108570_109106508_-2062-TMEM245	-2.38687	0.191197	0.0905134	2.13809	11.225	2	12	chr9	109106507	109108570	-	TMEM245
chr5_133092789_133091193_+1596-HSPA4	-2.38687	0.191197	0.0905134	2.13809	11.225	2	12	chr5	133091192	133092789	+	HSPA4
chr8_140605914_140585119_-20795-AGO2	-2.38687	0.191197	0.0905134	2.13809	11.225	2	12	chr8	140585118	140605914	-	AGO2
chr10_50344345_50340387_-3958-SGMS1	-2.38687	0.191197	0.0905134	2.13809	11.225	2	12	chr10	50340386	50344345	-	SGMS1
chr6_2836250_2835856_-394-SERPINB1	-2.38687	0.191197	0.0905134	2.13809	11.225	2	12	chr6	2835855	2836250	-	SERPINB1
chr15_40202694_40196545_+6149-BUB1B	-2.38687	0.191197	0.0905134	2.13809	11.225	2	12	chr15	40196544	40202694	+	BUB1B
chr18_79307234_79277054_+30180-ATP9B	-2.38687	0.191197	0.0905134	2.13809	11.225	2	12	chr18	79277053	79307234	+	ATP9B
chr7_140058034_140046884_-11150-PARP12	-2.38687	0.191197	0.0905134	2.13809	11.225	2	12	chr7	140046883	140058034	-	PARP12
chr2_61281242_61241560_-39682-USP34	-2.38687	0.191197	0.0905134	2.13809	11.225	2	12	chr2	61241559	61281242	-	USP34
chr13_106559657_106557048_-2609-ARGLU1	-2.38687	0.191197	0.0905134	2.13809	11.225	2	12	chr13	106557047	106559657	-	ARGLU1
chr12_50697175_50685833_+11342-DIP2B	-2.38687	0.191197	0.0905134	2.13809	11.225	2	12	chr12	50685832	50697175	+	DIP2B
chr4_39849652_39848851_-801-PDS5A	-2.38687	0.191197	0.0905134	2.13809	11.225	2	12	chr4	39848850	39849652	-	PDS5A
chr9_137752408_137716626_+35782-EHMT1	-2.38687	0.191197	0.0905134	2.13809	11.225	2	12	chr9	137716625	137752408	+	EHMT1
chr14_73160138_73147795_+12343-PSEN1	-2.38687	0.191197	0.0905134	2.13809	11.225	2	12	chr14	73147794	73160138	+	PSEN1
chr7_98971945_98962302_+9643-TRRAP	-2.38687	0.191197	0.0905134	2.13809	11.225	2	12	chr7	98962301	98971945	+	TRRAP
chr10_91942568_91939952_+2616-BTAF1	-2.38687	0.191197	0.0905134	2.13809	11.225	2	12	chr10	91939951	91942568	+	BTAF1
chr6_43553503_43533907_-19596-XPO5	-2.38687	0.191197	0.0905134	2.13809	11.225	2	12	chr6	43533906	43553503	-	XPO5
chr8_17562110_17558295_+3815-SLC7A2	-2.38687	0.191197	0.0905134	2.13809	11.225	2	12	chr8	17558294	17562110	+	SLC7A2
chr2_176337577_176296860_+40717-MTX2	-2.38687	0.191197	0.0905134	2.13809	11.225	2	12	chr2	176296859	176337577	+	MTX2
chr1_1817875_1793245_-24630-GNB1	-2.38687	0.191197	0.0905134	2.13809	11.225	2	12	chr1	1793244	1817875	-	GNB1
chr5_142932125_142885298_+46827-ARHGAP26	-2.38687	0.191197	0.0905134	2.13809	11.225	2	12	chr5	142885297	142932125	+	ARHGAP26
chrX_47213181_47209623_+3558-UBA1	-2.38687	0.191197	0.0905134	2.13809	11.225	2	12	chrX	47209622	47213181	+	UBA1
chr2_169557297_169540051_-17246-FASTKD1	-2.38687	0.191197	0.0905134	2.13809	11.225	2	12	chr2	169540050	169557297	-	FASTKD1
chr1_108885578_108885275_+303-GPSM2	-2.38687	0.191197	0.0905134	2.13809	11.225	2	12	chr1	108885274	108885578	+	GPSM2
chr3_136502779_136398749_-104030-STAG1	-2.38687	0.191197	0.0905134	2.13809	11.225	2	12	chr3	136398748	136502779	-	STAG1
chr8_63187745_63186147_+1598-YTHDF3	-2.38687	0.191197	0.0905134	2.13809	11.225	2	12	chr8	63186146	63187745	+	YTHDF3
chrX_73584572_73577407_+7165-CHIC1	-1.97477	0.254411	0.0909496	4.27618	16.8375	4	18	chrX	73577406	73584572	+	CHIC1
chr1_7985135_7977652_+7483-PARK7	-1.97477	0.254411	0.0909496	4.27618	16.8375	4	18	chr1	7977651	7985135	+	PARK7
chr3_132716909_132686260_-30649-NPHP3	-1.97477	0.254411	0.0909496	4.27618	16.8375	4	18	chr3	132686259	132716909	-	NPHP3
chr3_11380052_11358418_+21634-ATG7	-1.97477	0.254411	0.0909496	4.27618	16.8375	4	18	chr3	11358417	11380052	+	ATG7
chr1_173734286_173733713_+573-KLHL20	-1.97477	0.254411	0.0909496	4.27618	16.8375	4	18	chr1	173733712	173734286	+	KLHL20
chr1_226965737_226961377_+4360-ADCK3	-1.97477	0.254411	0.0909496	4.27618	16.8375	4	18	chr1	226961376	226965737	+	ADCK3
chr22_24313466_24302195_+11271-SPECC1L-ADORA2A	-1.97477	0.254411	0.0909496	4.27618	16.8375	4	18	chr22	24302194	24313466	+	SPECC1L-ADORA2A
chr15_90492711_90486954_+5757-IQGAP1	-1.97477	0.254411	0.0909496	4.27618	16.8375	4	18	chr15	90486953	90492711	+	IQGAP1
chr17_61972888_61960867_-12021-MED13	1.99711	3.992	0.0913121	14.9666	3.74166	14	4	chr17	61960866	61972888	-	MED13
chr13_100368574_100301460_+67114-PCCA	1.99711	3.992	0.0913121	14.9666	3.74166	14	4	chr13	100301459	100368574	+	PCCA
chr16_11846843_11846501_-342-RSL1D1	1.99711	3.992	0.0913121	14.9666	3.74166	14	4	chr16	11846500	11846843	-	RSL1D1
chr11_78493195_78465876_-27319-NARS2	1.99711	3.992	0.0913121	14.9666	3.74166	14	4	chr11	78465875	78493195	-	NARS2
chr1_212047417_212044660_+2757-DTL	1.99711	3.992	0.0913121	14.9666	3.74166	14	4	chr1	212044659	212047417	+	DTL
chr2_43527988_43428100_-99888-THADA	1.99711	3.992	0.0913121	14.9666	3.74166	14	4	chr2	43428099	43527988	-	THADA
chr1_233236980_233217899_-19081-PCNX2	1.99711	3.992	0.0913121	14.9666	3.74166	14	4	chr1	233217898	233236980	-	PCNX2
chr11_82860117_82849049_-11068-PRCP	1.99711	3.992	0.0913121	14.9666	3.74166	14	4	chr11	82849048	82860117	-	PRCP
chr2_134270550_134253095_+17455-MGAT5	1.99711	3.992	0.0913121	14.9666	3.74166	14	4	chr2	134253094	134270550	+	MGAT5
chr1_24514567_24514314_+253-RCAN3	1.99711	3.992	0.0913121	14.9666	3.74166	14	4	chr1	24514313	24514567	+	RCAN3
chr1_61884408_61856030_+28378-PATJ	1.8696	3.65431	0.0916396	34.2094	9.35414	32	10	chr1	61856029	61884408	+	PATJ
chr19_11120522_11120092_+430-LDLR	1.8696	3.65431	0.0916396	34.2094	9.35414	32	10	chr19	11120091	11120522	+	LDLR
chr9_85633374_85596362_-37012-AGTPBP1	1.90804	3.753	0.0969144	49.1761	13.0958	46	14	chr9	85596361	85633374	-	AGTPBP1
chr4_25159107_25127264_-31843-SEPSECS	-1.80575	0.286032	0.0991906	6.41427	22.4499	6	24	chr4	25127263	25159107	-	SEPSECS
chr2_222934687_222900674_+34013-ACSL3	-1.80575	0.286032	0.0991906	6.41427	22.4499	6	24	chr2	222900673	222934687	+	ACSL3
chr9_20933103_20923660_+9443-FOCAD	-1.80615	0.285953	0.0993341	8.55236	29.9333	8	32	chr9	20923659	20933103	+	FOCAD
chr21_37472880_37420299_+52581-DYRK1A	1.77624	3.42533	0.100878	25.6571	7.48331	24	8	chr21	37420298	37472880	+	DYRK1A
chr17_62035608_62033787_-1821-MED13	1.77624	3.42533	0.100878	25.6571	7.48331	24	8	chr17	62033786	62035608	-	MED13
chr6_10704844_10703405_+1439-PAK1IP1	1.77624	3.42533	0.100878	25.6571	7.48331	24	8	chr6	10703404	10704844	+	PAK1IP1
chr15_49239367_49225205_+14162-GALK2	1.77624	3.42533	0.100878	25.6571	7.48331	24	8	chr15	49225204	49239367	+	GALK2
chr14_96347341_96341522_-5819-ATG2B	1.77624	3.42533	0.100878	25.6571	7.48331	24	8	chr14	96341521	96347341	-	ATG2B
chr12_46254936_46239679_-15257-SLC38A1	-2.02918	0.244994	0.101688	19.2428	78.5748	18	84	chr12	46239678	46254936	-	SLC38A1
chr2_58232112_58198594_-33518-FANCL	-1.86543	0.274441	0.102738	12.8285	46.7707	12	50	chr2	58198593	58232112	-	FANCL
chr11_11341004_11327086_-13918-GALNT18	1.77579	3.42425	0.102816	19.2428	5.61249	18	6	chr11	11327085	11341004	-	GALNT18
chr13_32444126_32442388_-1738-N4BP2L2	1.77579	3.42425	0.102816	19.2428	5.61249	18	6	chr13	32442387	32444126	-	N4BP2L2
chr7_130129576_130116445_+13131-KLHDC10	1.77579	3.42425	0.102816	19.2428	5.61249	18	6	chr7	130116444	130129576	+	KLHDC10
chr3_184971752_184936246_+35506-VPS8	1.77579	3.42425	0.102816	19.2428	5.61249	18	6	chr3	184936245	184971752	+	VPS8
chr7_102466270_102465817_+453-LRWD1	1.77579	3.42425	0.102816	19.2428	5.61249	18	6	chr7	102465816	102466270	+	LRWD1
chr21_15791664_15762891_+28773-USP25	1.77579	3.42425	0.102816	19.2428	5.61249	18	6	chr21	15762890	15791664	+	USP25
chr10_101807901_101792839_-15062-MGEA5	1.77579	3.42425	0.102816	19.2428	5.61249	18	6	chr10	101792838	101807901	-	MGEA5
chr9_123184298_123169902_-14396-STRBP	1.77579	3.42425	0.102816	19.2428	5.61249	18	6	chr9	123169901	123184298	-	STRBP
chr5_179710065_179705679_+4386-CANX	1.77579	3.42425	0.102816	19.2428	5.61249	18	6	chr5	179705678	179710065	+	CANX
chr17_42839380_42838731_+649-PSME3	1.77579	3.42425	0.102816	19.2428	5.61249	18	6	chr17	42838730	42839380	+	PSME3
chr3_8941804_8935871_-5933-RAD18	1.77579	3.42425	0.102816	19.2428	5.61249	18	6	chr3	8935870	8941804	-	RAD18
chr5_57249576_57246300_+3276-GPBP1	1.77579	3.42425	0.102816	19.2428	5.61249	18	6	chr5	57246299	57249576	+	GPBP1
chr9_96004701_95978061_+26640-ERCC6L2	1.77579	3.42425	0.102816	19.2428	5.61249	18	6	chr9	95978060	96004701	+	ERCC6L2
chr8_70162854_70159505_-3349-NCOA2	1.77579	3.42425	0.102816	19.2428	5.61249	18	6	chr8	70159504	70162854	-	NCOA2
chr2_229880128_229858772_-21356-TRIP12	1.77579	3.42425	0.102816	19.2428	5.61249	18	6	chr2	229858771	229880128	-	TRIP12
chr13_41868477_41865736_-2741-VWA8	-1.80639	0.285905	0.10404	10.6904	37.4166	10	40	chr13	41865735	41868477	-	VWA8
chr9_4833228_4823548_+9680-RCL1	-1.80639	0.285905	0.10404	10.6904	37.4166	10	40	chr9	4823547	4833228	+	RCL1
chr1_180825344_180824753_+591-XPR1	-1.80495	0.286191	0.10942	4.27618	14.9666	4	16	chr1	180824752	180825344	+	XPR1
chr18_21568094_21536042_-32052-ESCO1	-1.80495	0.286191	0.10942	4.27618	14.9666	4	16	chr18	21536041	21568094	-	ESCO1
chr4_169156679_169155480_-1199-SH3RF1	-1.80495	0.286191	0.10942	4.27618	14.9666	4	16	chr4	169155479	169156679	-	SH3RF1
chr4_78878891_78826037_+52854-BMP2K	-1.80495	0.286191	0.10942	4.27618	14.9666	4	16	chr4	78826036	78878891	+	BMP2K
chr1_84671308_84655832_-15476-SSX2IP	-1.80495	0.286191	0.10942	4.27618	14.9666	4	16	chr1	84655831	84671308	-	SSX2IP
chr13_20006586_19993063_+13523-ZMYM2	-1.80495	0.286191	0.10942	4.27618	14.9666	4	16	chr13	19993062	20006586	+	ZMYM2
chr7_133375002_133317284_+57718-EXOC4	-1.80495	0.286191	0.10942	4.27618	14.9666	4	16	chr7	133317283	133375002	+	EXOC4
chr20_49072697_49067190_+5507-CSE1L	-1.80495	0.286191	0.10942	4.27618	14.9666	4	16	chr20	49067189	49072697	+	CSE1L
chr4_151482648_151454701_+27947-FAM160A1	-1.80495	0.286191	0.10942	4.27618	14.9666	4	16	chr4	151454700	151482648	+	FAM160A1
chr19_40583717_40583398_+319-SHKBP1	-1.80495	0.286191	0.10942	4.27618	14.9666	4	16	chr19	40583397	40583717	+	SHKBP1
chr15_72555907_72518067_+37840-ARIH1	-1.80495	0.286191	0.10942	4.27618	14.9666	4	16	chr15	72518066	72555907	+	ARIH1
chr10_7780307_7769216_-11091-KIN	-1.80495	0.286191	0.10942	4.27618	14.9666	4	16	chr10	7769215	7780307	-	KIN
chr6_89725396_89722955_-2441-MDN1	-1.80495	0.286191	0.10942	4.27618	14.9666	4	16	chr6	89722954	89725396	-	MDN1
chr4_150831976_150735258_-96718-LRBA	-1.80495	0.286191	0.10942	4.27618	14.9666	4	16	chr4	150735257	150831976	-	LRBA
chr16_69718534_69718123_-411-NQO1	-1.80495	0.286191	0.10942	4.27618	14.9666	4	16	chr16	69718122	69718534	-	NQO1
chr2_208288818_208285726_+3092-PIKFYVE	-1.80495	0.286191	0.10942	4.27618	14.9666	4	16	chr2	208285725	208288818	+	PIKFYVE
chr21_15766141_15762891_+3250-USP25	1.70569	3.26185	0.109558	21.3809	6.5479	20	7	chr21	15762890	15766141	+	USP25
chr15_42268032_42260958_-7074-TMEM87A	-1.71307	0.30501	0.111083	8.55236	28.0624	8	30	chr15	42260957	42268032	-	TMEM87A
chr13_20983806_20983224_-582-LATS2	-1.71307	0.30501	0.111083	8.55236	28.0624	8	30	chr13	20983223	20983806	-	LATS2
chr6_36218010_36213880_+4130-BRPF3	-1.80655	0.285873	0.1113	12.8285	44.8999	12	48	chr6	36213879	36218010	+	BRPF3
chr6_154833409_154787861_+45548-SCAF8	-1.68028	0.312023	0.113948	6.41427	20.5791	6	22	chr6	154787860	154833409	+	SCAF8
chr7_2230727_2229984_-743-MAD1L1	-1.68028	0.312023	0.113948	6.41427	20.5791	6	22	chr7	2229983	2230727	-	MAD1L1
chr12_100207786_100204940_+2846-ACTR6	-1.68028	0.312023	0.113948	6.41427	20.5791	6	22	chr12	100204939	100207786	+	ACTR6
chr1_47282459_47280241_-2218-STIL	-1.68028	0.312023	0.113948	6.41427	20.5791	6	22	chr1	47280240	47282459	-	STIL
chr8_140890769_140818277_-72492-PTK2	-1.73241	0.300949	0.114199	10.6904	35.5457	10	38	chr8	140818276	140890769	-	PTK2
chr14_103673431_103669511_+3920-KLC1	1.92583	3.79955	0.115668	10.6904	2.80624	10	3	chr14	103669510	103673431	+	KLC1
chr4_186621775_186617005_-4770-FAT1	1.77488	3.4221	0.116049	12.8285	3.74166	12	4	chr4	186617004	186621775	-	FAT1
chr10_12120267_12081472_+38795-DHTKD1	1.77488	3.4221	0.116049	12.8285	3.74166	12	4	chr10	12081471	12120267	+	DHTKD1
chr19_45522818_45521322_+1496-VASP	1.77488	3.4221	0.116049	12.8285	3.74166	12	4	chr19	45521321	45522818	+	VASP
chr2_36396787_36378357_+18430-CRIM1	1.77488	3.4221	0.116049	12.8285	3.74166	12	4	chr2	36378356	36396787	+	CRIM1
chr8_94739790_94738369_+1421-DPY19L4	1.77488	3.4221	0.116049	12.8285	3.74166	12	4	chr8	94738368	94739790	+	DPY19L4
chr2_214792445_214752447_-39998-BARD1	1.77488	3.4221	0.116049	12.8285	3.74166	12	4	chr2	214752446	214792445	-	BARD1
chr12_22673660_22659014_+14646-ETNK1	1.77488	3.4221	0.116049	12.8285	3.74166	12	4	chr12	22659013	22673660	+	ETNK1
chr5_78510398_78509784_-614-LHFPL2	1.77488	3.4221	0.116049	12.8285	3.74166	12	4	chr5	78509783	78510398	-	LHFPL2
chr18_2610861_2585113_+25748-NDC80	1.77488	3.4221	0.116049	12.8285	3.74166	12	4	chr18	2585112	2610861	+	NDC80
chr5_113539181_113534305_+4876-YTHDC2	1.77488	3.4221	0.116049	12.8285	3.74166	12	4	chr5	113534304	113539181	+	YTHDC2
chr5_57231321_57230846_+475-GPBP1	1.77488	3.4221	0.116049	12.8285	3.74166	12	4	chr5	57230845	57231321	+	GPBP1
chr22_38501280_38499400_-1880-DDX17	1.77488	3.4221	0.116049	12.8285	3.74166	12	4	chr22	38499399	38501280	-	DDX17
chr15_42878684_42872611_-6073-TTBK2	1.77488	3.4221	0.116049	12.8285	3.74166	12	4	chr15	42872610	42878684	-	TTBK2
chr5_32390437_32379115_-11322-ZFR	1.77488	3.4221	0.116049	12.8285	3.74166	12	4	chr5	32379114	32390437	-	ZFR
chr10_34284245_34269657_-14588-PARD3	1.77488	3.4221	0.116049	12.8285	3.74166	12	4	chr10	34269656	34284245	-	PARD3
chr8_37877551_37862737_-14814-RAB11FIP1	1.77488	3.4221	0.116049	12.8285	3.74166	12	4	chr8	37862736	37877551	-	RAB11FIP1
chrX_20167747_20162964_-4783-RPS6KA3	1.77488	3.4221	0.116049	12.8285	3.74166	12	4	chrX	20162963	20167747	-	RPS6KA3
chr6_73466606_73466209_+397-MTO1	1.77488	3.4221	0.116049	12.8285	3.74166	12	4	chr6	73466208	73466606	+	MTO1
chr8_42943445_42925557_+17888-HOOK3	1.77488	3.4221	0.116049	12.8285	3.74166	12	4	chr8	42925556	42943445	+	HOOK3
chr15_72780322_72760407_-19915-ADPGK	1.77488	3.4221	0.116049	12.8285	3.74166	12	4	chr15	72760406	72780322	-	ADPGK
chrX_19464406_19425531_-38875-MAP3K15	1.77488	3.4221	0.116049	12.8285	3.74166	12	4	chrX	19425530	19464406	-	MAP3K15
chr7_105077433_105073619_+3814-KMT2E	1.77488	3.4221	0.116049	12.8285	3.74166	12	4	chr7	105073618	105077433	+	KMT2E
chr10_384146_366275_-17871-DIP2C	1.77488	3.4221	0.116049	12.8285	3.74166	12	4	chr10	366274	384146	-	DIP2C
chr3_185624082_185617480_+6602-SENP2	1.77488	3.4221	0.116049	12.8285	3.74166	12	4	chr3	185617479	185624082	+	SENP2
chr10_68394451_68393138_-1313-RUFY2	1.77488	3.4221	0.116049	12.8285	3.74166	12	4	chr10	68393137	68394451	-	RUFY2
chr10_97437750_97436417_-1333-EXOSC1	1.77488	3.4221	0.116049	12.8285	3.74166	12	4	chr10	97436416	97437750	-	EXOSC1
chr11_120477526_120467194_+10332-ARHGEF12	1.77488	3.4221	0.116049	12.8285	3.74166	12	4	chr11	120467193	120477526	+	ARHGEF12
chr8_140921132_140864312_-56820-PTK2	1.77488	3.4221	0.116049	12.8285	3.74166	12	4	chr8	140864311	140921132	-	PTK2
chr4_25263849_25252321_+11528-PI4K2B	1.77488	3.4221	0.116049	12.8285	3.74166	12	4	chr4	25252320	25263849	+	PI4K2B
chr5_32170768_32143749_-27019-GOLPH3	1.77488	3.4221	0.116049	12.8285	3.74166	12	4	chr5	32143748	32170768	-	GOLPH3
chr9_33295427_33293680_+1747-NFX1	1.77488	3.4221	0.116049	12.8285	3.74166	12	4	chr9	33293679	33295427	+	NFX1
chr11_118786518_118786052_-466-DDX6	1.77488	3.4221	0.116049	12.8285	3.74166	12	4	chr11	118786051	118786518	-	DDX6
chr9_136226874_136223763_-3111-QSOX2	1.77488	3.4221	0.116049	12.8285	3.74166	12	4	chr9	136223762	136226874	-	QSOX2
chr1_19187540_19183811_-3729-UBR4	1.77488	3.4221	0.116049	12.8285	3.74166	12	4	chr1	19183810	19187540	-	UBR4
chr16_30704315_30704064_+251-SRCAP	1.77488	3.4221	0.116049	12.8285	3.74166	12	4	chr16	30704063	30704315	+	SRCAP
chr14_70742591_70742351_-240-MAP3K9	1.77488	3.4221	0.116049	12.8285	3.74166	12	4	chr14	70742350	70742591	-	MAP3K9
chr3_48536463_48535512_-951-PFKFB4	1.77488	3.4221	0.116049	12.8285	3.74166	12	4	chr3	48535511	48536463	-	PFKFB4
chr2_241348191_241343752_+4439-SEPT2	1.65076	3.14	0.116802	23.519	7.48331	22	8	chr2	241343751	241348191	+	SEPT2
chr14_91490802_91481576_-9226-PPP4R3A	1.65076	3.14	0.116802	23.519	7.48331	22	8	chr14	91481575	91490802	-	PPP4R3A
chr15_80982182_80978766_-3416-MESDC2	1.65076	3.14	0.116802	23.519	7.48331	22	8	chr15	80978765	80982182	-	MESDC2
chr12_57398198_57395749_-2449-R3HDM2	1.67595	3.19531	0.118774	14.9666	4.67707	14	5	chr12	57395748	57398198	-	R3HDM2
chr1_51448135_51402435_-45700-EPS15	1.67595	3.19531	0.118774	14.9666	4.67707	14	5	chr1	51402434	51448135	-	EPS15
chr7_98967698_98967041_+657-TRRAP	1.67595	3.19531	0.118774	14.9666	4.67707	14	5	chr7	98967040	98967698	+	TRRAP
chr10_68014186_67992199_-21987-HERC4	-2.12409	0.229395	0.118865	2.13809	9.35414	2	10	chr10	67992198	68014186	-	HERC4
chr5_14336727_14316513_+20214-TRIO	-2.12409	0.229395	0.118865	2.13809	9.35414	2	10	chr5	14316512	14336727	+	TRIO
chr11_68812576_68804000_-8576-CPT1A	-2.12409	0.229395	0.118865	2.13809	9.35414	2	10	chr11	68803999	68812576	-	CPT1A
chr11_124648175_124647365_-810-SIAE	-2.12409	0.229395	0.118865	2.13809	9.35414	2	10	chr11	124647364	124648175	-	SIAE
chr21_31203012_31164962_-38050-TIAM1	-2.12409	0.229395	0.118865	2.13809	9.35414	2	10	chr21	31164961	31203012	-	TIAM1
chr8_58643073_58623220_-19853-NSMAF	-2.12409	0.229395	0.118865	2.13809	9.35414	2	10	chr8	58623219	58643073	-	NSMAF
chr4_88052158_88038251_+13907-PKD2	-2.12409	0.229395	0.118865	2.13809	9.35414	2	10	chr4	88038250	88052158	+	PKD2
chr7_44427703_44425900_-1803-NUDCD3	-2.12409	0.229395	0.118865	2.13809	9.35414	2	10	chr7	44425899	44427703	-	NUDCD3
chr16_66821559_66816581_-4978-NAE1	-2.12409	0.229395	0.118865	2.13809	9.35414	2	10	chr16	66816580	66821559	-	NAE1
chr17_43074521_43067608_-6913-BRCA1	-2.12409	0.229395	0.118865	2.13809	9.35414	2	10	chr17	43067607	43074521	-	BRCA1
chr17_8207840_8206491_-1349-AURKB	-2.12409	0.229395	0.118865	2.13809	9.35414	2	10	chr17	8206490	8207840	-	AURKB
chr2_73491498_73432198_+59300-ALMS1	-2.12409	0.229395	0.118865	2.13809	9.35414	2	10	chr2	73432197	73491498	+	ALMS1
chr10_121924329_121836718_-87611-ATE1	-2.12409	0.229395	0.118865	2.13809	9.35414	2	10	chr10	121836717	121924329	-	ATE1
chr11_47489024_47482695_-6329-CELF1	-2.12409	0.229395	0.118865	2.13809	9.35414	2	10	chr11	47482694	47489024	-	CELF1
chr3_51552063_51541498_+10565-RAD54L2	-2.12409	0.229395	0.118865	2.13809	9.35414	2	10	chr3	51541497	51552063	+	RAD54L2
chr2_45562756_45488240_-74516-SRBD1	-2.12409	0.229395	0.118865	2.13809	9.35414	2	10	chr2	45488239	45562756	-	SRBD1
chr6_138947913_138941335_-6578-REPS1	-2.12409	0.229395	0.118865	2.13809	9.35414	2	10	chr6	138941334	138947913	-	REPS1
chr1_108161293_108148279_-13014-SLC25A24	-2.12409	0.229395	0.118865	2.13809	9.35414	2	10	chr1	108148278	108161293	-	SLC25A24
chr13_28220378_28197185_+23193-PAN3	-2.12409	0.229395	0.118865	2.13809	9.35414	2	10	chr13	28197184	28220378	+	PAN3
chr4_139704196_139695197_+8999-MGST2	-2.12409	0.229395	0.118865	2.13809	9.35414	2	10	chr4	139695196	139704196	+	MGST2
chr2_64553409_64551443_+1966-AFTPH	-2.12409	0.229395	0.118865	2.13809	9.35414	2	10	chr2	64551442	64553409	+	AFTPH
chr8_98722969_98706467_-16502-STK3	-2.12409	0.229395	0.118865	2.13809	9.35414	2	10	chr8	98706466	98722969	-	STK3
chr17_29510992_29507896_+3096-TAOK1	-2.12409	0.229395	0.118865	2.13809	9.35414	2	10	chr17	29507895	29510992	+	TAOK1
chr19_45854507_45854175_-332-SYMPK	-2.12409	0.229395	0.118865	2.13809	9.35414	2	10	chr19	45854174	45854507	-	SYMPK
chr18_79214038_79193183_+20855-ATP9B	-2.12409	0.229395	0.118865	2.13809	9.35414	2	10	chr18	79193182	79214038	+	ATP9B
chr8_140291078_140275658_-15420-TRAPPC9	-2.12409	0.229395	0.118865	2.13809	9.35414	2	10	chr8	140275657	140291078	-	TRAPPC9
chr6_44408632_44403809_+4823-CDC5L	-2.12409	0.229395	0.118865	2.13809	9.35414	2	10	chr6	44403808	44408632	+	CDC5L
chr22_50389111_50372020_+17091-PPP6R2	-2.12409	0.229395	0.118865	2.13809	9.35414	2	10	chr22	50372019	50389111	+	PPP6R2
chr17_18928957_18865469_+63488-PRPSAP2	-2.12409	0.229395	0.118865	2.13809	9.35414	2	10	chr17	18865468	18928957	+	PRPSAP2
chr2_102695113_102683261_+11852-SLC9A2	-2.12409	0.229395	0.118865	2.13809	9.35414	2	10	chr2	102683260	102695113	+	SLC9A2
chr10_12084751_12081472_+3279-DHTKD1	-2.12409	0.229395	0.118865	2.13809	9.35414	2	10	chr10	12081471	12084751	+	DHTKD1
chr15_25415842_25405461_-10381-UBE3A	-2.12409	0.229395	0.118865	2.13809	9.35414	2	10	chr15	25405460	25415842	-	UBE3A
chr3_155914570_155910692_+3878-GMPS	-2.12409	0.229395	0.118865	2.13809	9.35414	2	10	chr3	155910691	155914570	+	GMPS
chr8_6747828_6724870_+22958-AGPAT5	-2.12409	0.229395	0.118865	2.13809	9.35414	2	10	chr8	6724869	6747828	+	AGPAT5
chr17_64571956_64561500_-10456-SMURF2	-2.12409	0.229395	0.118865	2.13809	9.35414	2	10	chr17	64561499	64571956	-	SMURF2
chr12_1784073_1754258_+29815-ADIPOR2	-2.12409	0.229395	0.118865	2.13809	9.35414	2	10	chr12	1754257	1784073	+	ADIPOR2
chr12_120557682_120557282_+400-RNF10	-2.12409	0.229395	0.118865	2.13809	9.35414	2	10	chr12	120557281	120557682	+	RNF10
chr4_39844801_39841948_-2853-PDS5A	-2.12409	0.229395	0.118865	2.13809	9.35414	2	10	chr4	39841947	39844801	-	PDS5A
chr15_25411971_25393746_-18225-UBE3A	-2.12409	0.229395	0.118865	2.13809	9.35414	2	10	chr15	25393745	25411971	-	UBE3A
chr1_32100562_32094784_+5778-TMEM39B	2.18664	4.55244	0.119217	8.55236	1.87083	8	2	chr1	32094783	32100562	+	TMEM39B
chr1_233252788_233236845_-15943-PCNX2	2.18664	4.55244	0.119217	8.55236	1.87083	8	2	chr1	233236844	233252788	-	PCNX2
chr14_71589370_71587571_+1799-SIPA1L1	2.18664	4.55244	0.119217	8.55236	1.87083	8	2	chr14	71587570	71589370	+	SIPA1L1
chr2_121758806_121757240_+1566-TSN	2.18664	4.55244	0.119217	8.55236	1.87083	8	2	chr2	121757239	121758806	+	TSN
chr16_954666_954357_-309-LMF1	2.18664	4.55244	0.119217	8.55236	1.87083	8	2	chr16	954356	954666	-	LMF1
chr15_64300723_64251512_-49211-CSNK1G1	2.18664	4.55244	0.119217	8.55236	1.87083	8	2	chr15	64251511	64300723	-	CSNK1G1
chr9_100060172_100052417_-7755-ERP44	2.18664	4.55244	0.119217	8.55236	1.87083	8	2	chr9	100052416	100060172	-	ERP44
chr6_131219808_131145285_+74523-AKAP7	2.18664	4.55244	0.119217	8.55236	1.87083	8	2	chr6	131145284	131219808	+	AKAP7
chr6_157875176_157867547_+7629-SNX9	2.18664	4.55244	0.119217	8.55236	1.87083	8	2	chr6	157867546	157875176	+	SNX9
chr2_85559075_85555484_-3591-GGCX	2.18664	4.55244	0.119217	8.55236	1.87083	8	2	chr2	85555483	85559075	-	GGCX
chr22_21807846_21805850_-1996-MAPK1	2.18664	4.55244	0.119217	8.55236	1.87083	8	2	chr22	21805849	21807846	-	MAPK1
chr6_89762530_89727833_-34697-MDN1	2.18664	4.55244	0.119217	8.55236	1.87083	8	2	chr6	89727832	89762530	-	MDN1
chr5_80178064_80177315_-749-SERINC5	2.18664	4.55244	0.119217	8.55236	1.87083	8	2	chr5	80177314	80178064	-	SERINC5
chr9_85962180_85956360_+5820-NAA35	2.18664	4.55244	0.119217	8.55236	1.87083	8	2	chr9	85956359	85962180	+	NAA35
chr17_47172064_47143883_-28181-CDC27	2.18664	4.55244	0.119217	8.55236	1.87083	8	2	chr17	47143882	47172064	-	CDC27
chr2_120042110_120027590_+14520-EPB41L5	2.18664	4.55244	0.119217	8.55236	1.87083	8	2	chr2	120027589	120042110	+	EPB41L5
chr3_48927813_48927462_+351-ARIH2	2.18664	4.55244	0.119217	8.55236	1.87083	8	2	chr3	48927461	48927813	+	ARIH2
chr14_60292594_60282684_+9910-PPM1A	2.18664	4.55244	0.119217	8.55236	1.87083	8	2	chr14	60282683	60292594	+	PPM1A
chr19_19297344_19296989_-355-SUGP1	2.18664	4.55244	0.119217	8.55236	1.87083	8	2	chr19	19296988	19297344	-	SUGP1
chr15_85083644_85067014_+16630-PDE8A	2.18664	4.55244	0.119217	8.55236	1.87083	8	2	chr15	85067013	85083644	+	PDE8A
chr1_154251653_154251041_+612-UBAP2L	2.18664	4.55244	0.119217	8.55236	1.87083	8	2	chr1	154251040	154251653	+	UBAP2L
chr6_3287091_3283852_-3239-SLC22A23	2.18664	4.55244	0.119217	8.55236	1.87083	8	2	chr6	3283851	3287091	-	SLC22A23
chr17_78404089_78392476_+11613-PGS1	2.18664	4.55244	0.119217	8.55236	1.87083	8	2	chr17	78392475	78404089	+	PGS1
chr1_99877828_99870400_+7428-AGL	2.18664	4.55244	0.119217	8.55236	1.87083	8	2	chr1	99870399	99877828	+	AGL
chr8_119850516_119838259_-12257-DSCC1	2.18664	4.55244	0.119217	8.55236	1.87083	8	2	chr8	119838258	119850516	-	DSCC1
chr5_69174409_69171270_+3139-CCNB1	2.18664	4.55244	0.119217	8.55236	1.87083	8	2	chr5	69171269	69174409	+	CCNB1
chr19_51880877_51860904_-19973-ZNF577	2.18664	4.55244	0.119217	8.55236	1.87083	8	2	chr19	51860903	51880877	-	ZNF577
chr18_13103588_13099476_+4112-CEP192	2.18664	4.55244	0.119217	8.55236	1.87083	8	2	chr18	13099475	13103588	+	CEP192
chr15_68173892_68141946_+31946-PIAS1	2.18664	4.55244	0.119217	8.55236	1.87083	8	2	chr15	68141945	68173892	+	PIAS1
chr9_132349435_132342690_-6745-SETX	2.18664	4.55244	0.119217	8.55236	1.87083	8	2	chr9	132342689	132349435	-	SETX
chr16_30734008_30728966_+5042-SRCAP	2.18664	4.55244	0.119217	8.55236	1.87083	8	2	chr16	30728965	30734008	+	SRCAP
chr19_4354420_4352897_+1523-MPND	2.18664	4.55244	0.119217	8.55236	1.87083	8	2	chr19	4352896	4354420	+	MPND
chr3_53852997_53851999_+998-IL17RB	2.18664	4.55244	0.119217	8.55236	1.87083	8	2	chr3	53851998	53852997	+	IL17RB
chr2_38591648_38585644_-6004-HNRNPLL	2.18664	4.55244	0.119217	8.55236	1.87083	8	2	chr2	38585643	38591648	-	HNRNPLL
chr14_64440266_64431532_+8734-MTHFD1	2.18664	4.55244	0.119217	8.55236	1.87083	8	2	chr14	64431531	64440266	+	MTHFD1
chr13_32326613_32319077_+7536-BRCA2	2.18664	4.55244	0.119217	8.55236	1.87083	8	2	chr13	32319076	32326613	+	BRCA2
chr12_121752223_121743629_+8594-TMEM120B	2.18664	4.55244	0.119217	8.55236	1.87083	8	2	chr12	121743628	121752223	+	TMEM120B
chr20_13587370_13559008_-28362-TASP1	2.18664	4.55244	0.119217	8.55236	1.87083	8	2	chr20	13559007	13587370	-	TASP1
chr1_46080750_46055795_-24955-PIK3R3	2.18664	4.55244	0.119217	8.55236	1.87083	8	2	chr1	46055794	46080750	-	PIK3R3
chr13_40934028_40933470_-558-na	2.18664	4.55244	0.119217	8.55236	1.87083	8	2	chr13	40933469	40934028	-	na
chr17_4289408_4282798_-6610-UBE2G1	2.18664	4.55244	0.119217	8.55236	1.87083	8	2	chr17	4282797	4289408	-	UBE2G1
chr20_32391167_32366384_+24783-ASXL1	2.18664	4.55244	0.119217	8.55236	1.87083	8	2	chr20	32366383	32391167	+	ASXL1
chr22_24369320_24302195_+67125-SPECC1L-ADORA2A	2.18664	4.55244	0.119217	8.55236	1.87083	8	2	chr22	24302194	24369320	+	SPECC1L-ADORA2A
chr2_48480016_48474683_+5333-PPP1R21	2.18664	4.55244	0.119217	8.55236	1.87083	8	2	chr2	48474682	48480016	+	PPP1R21
chr4_39327756_39326563_-1193-RFC1	2.18664	4.55244	0.119217	8.55236	1.87083	8	2	chr4	39326562	39327756	-	RFC1
chr15_67236820_67231230_-5590-AAGAB	2.18664	4.55244	0.119217	8.55236	1.87083	8	2	chr15	67231229	67236820	-	AAGAB
chr9_20929596_20907150_+22446-FOCAD	2.18664	4.55244	0.119217	8.55236	1.87083	8	2	chr9	20907149	20929596	+	FOCAD
chr1_10469338_10467190_-2148-DFFA	2.18664	4.55244	0.119217	8.55236	1.87083	8	2	chr1	10467189	10469338	-	DFFA
chr3_123225297_123209199_+16098-SEC22A	2.18664	4.55244	0.119217	8.55236	1.87083	8	2	chr3	123209198	123225297	+	SEC22A
chr19_14441443_14441143_+300-PKN1	2.18664	4.55244	0.119217	8.55236	1.87083	8	2	chr19	14441142	14441443	+	PKN1
chr8_41981954_41974704_-7250-KAT6A	2.18664	4.55244	0.119217	8.55236	1.87083	8	2	chr8	41974703	41981954	-	KAT6A
chr5_139623461_139614697_+8764-UBE2D2	2.18664	4.55244	0.119217	8.55236	1.87083	8	2	chr5	139614696	139623461	+	UBE2D2
chr13_79366749_79366633_-116-na	2.18664	4.55244	0.119217	8.55236	1.87083	8	2	chr13	79366632	79366749	-	na
chr11_119274953_119273868_+1085-CBL	2.18664	4.55244	0.119217	8.55236	1.87083	8	2	chr11	119273867	119274953	+	CBL
chr16_11782388_11779166_-3222-ZC3H7A	2.18664	4.55244	0.119217	8.55236	1.87083	8	2	chr16	11779165	11782388	-	ZC3H7A
chr2_168182090_168138088_-44002-STK39	2.18664	4.55244	0.119217	8.55236	1.87083	8	2	chr2	168138087	168182090	-	STK39
chr7_152315338_152309966_-5372-KMT2C	-1.74517	0.2983	0.120512	12.8285	43.0291	12	46	chr7	152309965	152315338	-	KMT2C
chr1_167975015_167951800_+23215-DCAF6	1.69426	3.2361	0.121815	36.3475	11.225	34	12	chr1	167951799	167975015	+	DCAF6
chr20_48963898_48953556_+10342-ARFGEF2	1.60596	3.04398	0.123047	17.1047	5.61249	16	6	chr20	48953555	48963898	+	ARFGEF2
chr3_170149244_170136419_-12825-PHC3	1.60596	3.04398	0.123047	17.1047	5.61249	16	6	chr3	170136418	170149244	-	PHC3
chr2_199328910_199308760_-20150-SATB2	1.60596	3.04398	0.123047	17.1047	5.61249	16	6	chr2	199308759	199328910	-	SATB2
chr6_35891013_35888024_-2989-SRPK1	1.60596	3.04398	0.123047	17.1047	5.61249	16	6	chr6	35888023	35891013	-	SRPK1
chr15_50301368_50300789_-579-GABPB1	1.60596	3.04398	0.123047	17.1047	5.61249	16	6	chr15	50300788	50301368	-	GABPB1
chr18_77105286_77095368_-9918-MBP	1.60596	3.04398	0.123047	17.1047	5.61249	16	6	chr18	77095367	77105286	-	MBP
chr2_43925961_43918025_-7936-LRPPRC	1.60596	3.04398	0.123047	17.1047	5.61249	16	6	chr2	43918024	43925961	-	LRPPRC
chr12_123223127_123210056_-13071-MPHOSPH9	1.60596	3.04398	0.123047	17.1047	5.61249	16	6	chr12	123210055	123223127	-	MPHOSPH9
chr9_36607673_36594628_+13045-MELK	1.60596	3.04398	0.123047	17.1047	5.61249	16	6	chr9	36594627	36607673	+	MELK
chr18_76871825_76849526_+22299-ZNF236	-1.61357	0.326788	0.124016	8.55236	26.1916	8	28	chr18	76849525	76871825	+	ZNF236
chr1_220007338_220006106_-1232-EPRS	-1.61357	0.326788	0.124016	8.55236	26.1916	8	28	chr1	220006105	220007338	-	EPRS
chr15_85115487_85113873_+1614-PDE8A	-1.80415	0.28635	0.124062	3.20713	11.225	3	12	chr15	85113872	85115487	+	PDE8A
chr9_112575251_112574057_+1194-KIAA1958	-1.65443	0.317663	0.12522	10.6904	33.6749	10	36	chr9	112574056	112575251	+	KIAA1958
chr16_68275249_68274691_+558-SLC7A6	1.70645	3.26358	0.128351	42.7618	13.0958	40	14	chr16	68274690	68275249	+	SLC7A6
chr14_22926814_22926133_-681-PRMT5	-1.75421	0.296436	0.128827	14.9666	50.5124	14	54	chr14	22926132	22926814	-	PRMT5
chr11_107815965_107803001_-12964-SLC35F2	-1.54284	0.343208	0.13049	6.41427	18.7083	6	20	chr11	107803000	107815965	-	SLC35F2
chr3_56673725_56660731_-12994-FAM208A	-1.54284	0.343208	0.13049	6.41427	18.7083	6	20	chr3	56660730	56673725	-	FAM208A
chr2_232030080_232014835_+15245-DIS3L2	-1.54284	0.343208	0.13049	6.41427	18.7083	6	20	chr2	232014834	232030080	+	DIS3L2
chr10_63455089_63380318_-74771-JMJD1C	-1.54284	0.343208	0.13049	6.41427	18.7083	6	20	chr10	63380317	63455089	-	JMJD1C
chr10_92537550_92531748_-5802-IDE	-1.54284	0.343208	0.13049	6.41427	18.7083	6	20	chr10	92531747	92537550	-	IDE
chr2_238277955_238275743_-2212-PER2	-1.54284	0.343208	0.13049	6.41427	18.7083	6	20	chr2	238275742	238277955	-	PER2
chr9_97656085_97653798_+2287-NCBP1	-1.54284	0.343208	0.13049	6.41427	18.7083	6	20	chr9	97653797	97656085	+	NCBP1
chr3_52752336_52743352_-8984-NEK4	-1.61244	0.327044	0.131097	4.27618	13.0958	4	14	chr3	52743351	52752336	-	NEK4
chr11_68519651_68505145_+14506-PPP6R3	-1.61244	0.327044	0.131097	4.27618	13.0958	4	14	chr11	68505144	68519651	+	PPP6R3
chr12_111510582_111509549_-1033-ATXN2	-1.61244	0.327044	0.131097	4.27618	13.0958	4	14	chr12	111509548	111510582	-	ATXN2
chr10_68960249_68959806_+443-DDX21	-1.61244	0.327044	0.131097	4.27618	13.0958	4	14	chr10	68959805	68960249	+	DDX21
chr20_37065473_37061103_-4370-RBL1	-1.61244	0.327044	0.131097	4.27618	13.0958	4	14	chr20	37061102	37065473	-	RBL1
chr2_10793202_10791795_-1407-PDIA6	-1.61244	0.327044	0.131097	4.27618	13.0958	4	14	chr2	10791794	10793202	-	PDIA6
chr19_15192519_15186878_-5641-NOTCH3	-1.61244	0.327044	0.131097	4.27618	13.0958	4	14	chr19	15186877	15192519	-	NOTCH3
chr21_29329693_29305204_+24489-BACH1	-1.61244	0.327044	0.131097	4.27618	13.0958	4	14	chr21	29305203	29329693	+	BACH1
chr2_43575027_43571707_-3320-THADA	-1.61244	0.327044	0.131097	4.27618	13.0958	4	14	chr2	43571706	43575027	-	THADA
chr6_34970166_34967239_+2927-ANKS1A	-1.61244	0.327044	0.131097	4.27618	13.0958	4	14	chr6	34967238	34970166	+	ANKS1A
chr8_94770571_94766612_+3959-DPY19L4	-1.61244	0.327044	0.131097	4.27618	13.0958	4	14	chr8	94766611	94770571	+	DPY19L4
chr7_55983868_55982210_+1658-GBAS	-1.61244	0.327044	0.131097	4.27618	13.0958	4	14	chr7	55982209	55983868	+	GBAS
chr1_179064496_179063927_+569-FAM20B	-1.61244	0.327044	0.131097	4.27618	13.0958	4	14	chr1	179063926	179064496	+	FAM20B
chr5_124701269_124701014_-255-ZNF608	-1.61244	0.327044	0.131097	4.27618	13.0958	4	14	chr5	124701013	124701269	-	ZNF608
chr8_11319838_11304841_+14997-MTMR9	-1.61244	0.327044	0.131097	4.27618	13.0958	4	14	chr8	11304840	11319838	+	MTMR9
chr10_110887886_110881233_+6653-PDCD4	-1.61244	0.327044	0.131097	4.27618	13.0958	4	14	chr10	110881232	110887886	+	PDCD4
chr7_17897446_17868407_-29039-SNX13	-1.61244	0.327044	0.131097	4.27618	13.0958	4	14	chr7	17868406	17897446	-	SNX13
chr12_45964188_45945249_-18939-SCAF11	-1.61244	0.327044	0.131097	4.27618	13.0958	4	14	chr12	45945248	45964188	-	SCAF11
chr5_138812302_138810038_+2264-CTNNA1	-1.61244	0.327044	0.131097	4.27618	13.0958	4	14	chr5	138810037	138812302	+	CTNNA1
chr22_45718493_45700282_+18211-ATXN10	-1.61244	0.327044	0.131097	4.27618	13.0958	4	14	chr22	45700281	45718493	+	ATXN10
chr2_128171284_128164730_+6554-UGGT1	-1.61244	0.327044	0.131097	4.27618	13.0958	4	14	chr2	128164729	128171284	+	UGGT1
chr6_20548705_20546346_+2359-CDKAL1	-1.61244	0.327044	0.131097	4.27618	13.0958	4	14	chr6	20546345	20548705	+	CDKAL1
chr11_68596218_68567014_+29204-PPP6R3	-1.61244	0.327044	0.131097	4.27618	13.0958	4	14	chr11	68567013	68596218	+	PPP6R3
chr5_140449305_140440119_+9186-ANKHD1	-1.61244	0.327044	0.131097	4.27618	13.0958	4	14	chr5	140440118	140449305	+	ANKHD1
chr1_171532961_171523221_+9740-PRRC2C	-1.61244	0.327044	0.131097	4.27618	13.0958	4	14	chr1	171523220	171532961	+	PRRC2C
chr19_5082504_5047476_+35028-KDM4B	1.57013	2.96932	0.132516	27.7952	9.35414	26	10	chr19	5047475	5082504	+	KDM4B
chr7_74718941_74705164_+13777-GTF2I	1.77397	3.41995	0.132962	9.6214	2.80624	9	3	chr7	74705163	74718941	+	GTF2I
chr8_123231757_123231300_-457-C8orf76	1.5129	2.85384	0.134227	16.0357	5.61249	15	6	chr8	123231299	123231757	-	C8orf76
chr3_125331238_125313308_-17930-ZNF148	1.51332	2.85466	0.134622	21.3809	7.48331	20	8	chr3	125313307	125331238	-	ZNF148
chr5_80813741_80767933_+45808-MSH3	1.51332	2.85466	0.134622	21.3809	7.48331	20	8	chr5	80767932	80813741	+	MSH3
chr20_37065473_37056146_-9327-RBL1	1.51332	2.85466	0.134622	21.3809	7.48331	20	8	chr20	37056145	37065473	-	RBL1
chr1_70315566_70292388_-23178-ANKRD13C	1.51332	2.85466	0.134622	21.3809	7.48331	20	8	chr1	70292387	70315566	-	ANKRD13C
chr13_45207505_45151687_+55818-GTF2F2	1.51332	2.85466	0.134622	21.3809	7.48331	20	8	chr13	45151686	45207505	+	GTF2F2
chr2_224001922_223998115_-3807-SERPINE2	1.60682	3.0458	0.135146	34.2094	11.225	32	12	chr2	223998114	224001922	-	SERPINE2
chr5_55366875_55343331_+23544-SKIV2L2	-1.97226	0.254853	0.136025	2.13809	8.41873	2	9	chr5	55343330	55366875	+	SKIV2L2
chr10_97437750_97437191_-559-EXOSC1	-1.97226	0.254853	0.136025	2.13809	8.41873	2	9	chr10	97437190	97437750	-	EXOSC1
chr7_30562128_30550636_-11492-LOC401320	-1.57199	0.336343	0.137104	10.6904	31.8041	10	34	chr7	30550635	30562128	-	LOC401320
chr2_61395233_61378363_-16870-USP34	-1.5067	0.351915	0.138117	8.55236	24.3208	8	26	chr2	61378362	61395233	-	USP34
chr12_123350441_123345258_-5183-SBNO1	-1.5067	0.351915	0.138117	8.55236	24.3208	8	26	chr12	123345257	123350441	-	SBNO1
chr7_92327900_92294889_+33011-ANKIB1	1.63247	3.10044	0.140577	40.6237	13.0958	38	14	chr7	92294888	92327900	+	ANKIB1
chr4_1241519_1225360_-16159-CTBP1	1.63247	3.10044	0.140577	40.6237	13.0958	38	14	chr4	1225359	1241519	-	CTBP1
chrX_24179770_24172715_+7055-ZFX	-1.61395	0.326702	0.140941	12.8285	39.2874	12	42	chrX	24172714	24179770	+	ZFX
chr11_118584644_118583179_+1465-ARCN1	1.51207	2.85219	0.146012	10.6904	3.74166	10	4	chr11	118583178	118584644	+	ARCN1
chr18_9211784_9182382_+29402-ANKRD12	1.51207	2.85219	0.146012	10.6904	3.74166	10	4	chr18	9182381	9211784	+	ANKRD12
chr3_196403019_196368028_-34991-UBXN7	1.51207	2.85219	0.146012	10.6904	3.74166	10	4	chr3	196368027	196403019	-	UBXN7
chr2_61223296_61220310_-2986-USP34	1.51207	2.85219	0.146012	10.6904	3.74166	10	4	chr2	61220309	61223296	-	USP34
chr9_33996333_33953285_-43048-UBAP2	1.51207	2.85219	0.146012	10.6904	3.74166	10	4	chr9	33953284	33996333	-	UBAP2
chr1_155395553_155370504_-25049-ASH1L	1.51207	2.85219	0.146012	10.6904	3.74166	10	4	chr1	155370503	155395553	-	ASH1L
chr13_111244294_111209872_+34422-ARHGEF7	1.51207	2.85219	0.146012	10.6904	3.74166	10	4	chr13	111209871	111244294	+	ARHGEF7
chr10_133402773_133395713_+7060-MTG1	1.51207	2.85219	0.146012	10.6904	3.74166	10	4	chr10	133395712	133402773	+	MTG1
chr3_138537347_138525490_-11857-CEP70	1.51207	2.85219	0.146012	10.6904	3.74166	10	4	chr3	138525489	138537347	-	CEP70
chr14_71418196_71400794_+17402-SIPA1L1	1.51207	2.85219	0.146012	10.6904	3.74166	10	4	chr14	71400793	71418196	+	SIPA1L1
chr9_124327445_124301936_+25509-NEK6	1.51207	2.85219	0.146012	10.6904	3.74166	10	4	chr9	124301935	124327445	+	NEK6
chr20_35384133_35366557_-17576-UQCC1	1.51207	2.85219	0.146012	10.6904	3.74166	10	4	chr20	35366556	35384133	-	UQCC1
chr6_130956499_130955105_-1394-EPB41L2	1.51207	2.85219	0.146012	10.6904	3.74166	10	4	chr6	130955104	130956499	-	EPB41L2
chr19_45028992_45025329_+3663-RELB	1.51207	2.85219	0.146012	10.6904	3.74166	10	4	chr19	45025328	45028992	+	RELB
chr16_68880630_68859884_+20746-TANGO6	1.51207	2.85219	0.146012	10.6904	3.74166	10	4	chr16	68859883	68880630	+	TANGO6
chr10_92008275_91996369_+11906-BTAF1	1.51207	2.85219	0.146012	10.6904	3.74166	10	4	chr10	91996368	92008275	+	BTAF1
chr3_149921227_149895473_+25754-RNF13	1.51207	2.85219	0.146012	10.6904	3.74166	10	4	chr3	149895472	149921227	+	RNF13
chrX_100915083_100914621_-462-XKRX	1.51207	2.85219	0.146012	10.6904	3.74166	10	4	chrX	100914620	100915083	-	XKRX
chr10_34384254_34359147_-25107-PARD3	1.51207	2.85219	0.146012	10.6904	3.74166	10	4	chr10	34359146	34384254	-	PARD3
chr2_230361697_230357805_+3892-SP140L	1.51207	2.85219	0.146012	10.6904	3.74166	10	4	chr2	230357804	230361697	+	SP140L
chr7_158799072_158773341_-25731-ESYT2	1.51207	2.85219	0.146012	10.6904	3.74166	10	4	chr7	158773340	158799072	-	ESYT2
chr3_48177988_48167846_-10142-CDC25A	1.51207	2.85219	0.146012	10.6904	3.74166	10	4	chr3	48167845	48177988	-	CDC25A
chr1_201857194_201854595_+2599-IPO9	1.51207	2.85219	0.146012	10.6904	3.74166	10	4	chr1	201854594	201857194	+	IPO9
chr2_28917995_28906460_+11535-WDR43	1.51207	2.85219	0.146012	10.6904	3.74166	10	4	chr2	28906459	28917995	+	WDR43
chr12_123223127_123194386_-28741-MPHOSPH9	1.51207	2.85219	0.146012	10.6904	3.74166	10	4	chr12	123194385	123223127	-	MPHOSPH9
chr5_94630743_94628811_+1932-SLF1	1.51207	2.85219	0.146012	10.6904	3.74166	10	4	chr5	94628810	94630743	+	SLF1
chr19_49196874_49196440_+434-TRPM4	1.51207	2.85219	0.146012	10.6904	3.74166	10	4	chr19	49196439	49196874	+	TRPM4
chr12_118028030_118019072_+8958-RFC5	1.51207	2.85219	0.146012	10.6904	3.74166	10	4	chr12	118019071	118028030	+	RFC5
chr6_84186623_84171606_-15017-CEP162	1.51207	2.85219	0.146012	10.6904	3.74166	10	4	chr6	84171605	84186623	-	CEP162
chr3_47106120_47097955_-8165-SETD2	1.51207	2.85219	0.146012	10.6904	3.74166	10	4	chr3	47097954	47106120	-	SETD2
chr2_15309247_15287073_-22174-NBAS	1.51207	2.85219	0.146012	10.6904	3.74166	10	4	chr2	15287072	15309247	-	NBAS
chr7_148847305_148832634_-14671-EZH2	1.51207	2.85219	0.146012	10.6904	3.74166	10	4	chr7	148832633	148847305	-	EZH2
chr22_40882177_40881770_+407-XPNPEP3	1.51207	2.85219	0.146012	10.6904	3.74166	10	4	chr22	40881769	40882177	+	XPNPEP3
chr9_72202742_72195500_+7242-GDA	1.51207	2.85219	0.146012	10.6904	3.74166	10	4	chr9	72195499	72202742	+	GDA
chr20_63931182_63928335_+2847-DNAJC5	1.51207	2.85219	0.146012	10.6904	3.74166	10	4	chr20	63928334	63931182	+	DNAJC5
chr6_16753347_16585780_-167567-ATXN1	1.51207	2.85219	0.146012	10.6904	3.74166	10	4	chr6	16585779	16753347	-	ATXN1
chr11_28091513_28077007_-14506-KIF18A	1.51207	2.85219	0.146012	10.6904	3.74166	10	4	chr11	28077006	28091513	-	KIF18A
chr10_94032252_94030683_+1569-PLCE1	1.41343	2.6637	0.14605	14.9666	5.61249	14	6	chr10	94030682	94032252	+	PLCE1
chr1_201858994_201854595_+4399-IPO9	1.41343	2.6637	0.14605	14.9666	5.61249	14	6	chr1	201854594	201858994	+	IPO9
chr6_75678927_75659262_+19665-SENP6	1.41343	2.6637	0.14605	14.9666	5.61249	14	6	chr6	75659261	75678927	+	SENP6
chr14_103405267_103398951_+6316-MARK3	1.41343	2.6637	0.14605	14.9666	5.61249	14	6	chr14	103398950	103405267	+	MARK3
chr17_44155411_44154556_+855-C17orf53	1.41343	2.6637	0.14605	14.9666	5.61249	14	6	chr17	44154555	44155411	+	C17orf53
chr2_232796221_232787150_+9071-GIGYF2	1.41343	2.6637	0.14605	14.9666	5.61249	14	6	chr2	232787149	232796221	+	GIGYF2
chr10_68647005_68644698_+2307-TET1	1.41343	2.6637	0.14605	14.9666	5.61249	14	6	chr10	68644697	68647005	+	TET1
chr11_36227430_36227085_+345-LDLRAD3	-1.39093	0.38132	0.148704	6.41427	16.8375	6	18	chr11	36227084	36227430	+	LDLRAD3
chr12_32611283_32607957_+3326-FGD4	-1.39093	0.38132	0.148704	6.41427	16.8375	6	18	chr12	32607956	32611283	+	FGD4
chr12_57072912_57069234_-3678-NEMP1	-1.39093	0.38132	0.148704	6.41427	16.8375	6	18	chr12	57069233	57072912	-	NEMP1
chrX_10567603_10566888_-715-MID1	-1.39093	0.38132	0.148704	6.41427	16.8375	6	18	chrX	10566887	10567603	-	MID1
chr1_26259802_26255171_+4631-CEP85	-1.39093	0.38132	0.148704	6.41427	16.8375	6	18	chr1	26255170	26259802	+	CEP85
chr22_25082587_25080663_-1924-na	-1.39093	0.38132	0.148704	6.41427	16.8375	6	18	chr22	25080662	25082587	-	na
chr1_112584126_112576986_-7140-ST7L	-1.39093	0.38132	0.148704	6.41427	16.8375	6	18	chr1	112576985	112584126	-	ST7L
chr15_85121014_85113873_+7141-PDE8A	-1.39093	0.38132	0.148704	6.41427	16.8375	6	18	chr15	85113872	85121014	+	PDE8A
chr15_41377304_41356039_+21265-NUSAP1	1.4547	2.741	0.148859	25.6571	9.35414	24	10	chr15	41356038	41377304	+	NUSAP1
chr19_1032696_1032392_+304-CNN2	1.4547	2.741	0.148859	25.6571	9.35414	24	10	chr19	1032391	1032696	+	CNN2
chr5_177539147_177536358_-2789-FAM193B	-1.48456	0.357358	0.149826	10.6904	29.9333	10	32	chr5	177536357	177539147	-	FAM193B
chr8_140864399_140830472_-33927-PTK2	-1.48456	0.357358	0.149826	10.6904	29.9333	10	32	chr8	140830471	140864399	-	PTK2
chr3_197119530_197075837_-43693-DLG1	1.60424	3.04035	0.152238	8.55236	2.80624	8	3	chr3	197075836	197119530	-	DLG1
chr11_47262018_47261241_+777-NR1H3	1.60424	3.04035	0.152238	8.55236	2.80624	8	3	chr11	47261240	47262018	+	NR1H3
chr14_32152528_32117140_+35388-ARHGAP5	-1.39127	0.381228	0.153301	8.55236	22.4499	8	24	chr14	32117139	32152528	+	ARHGAP5
chr13_75362607_75356147_-6460-TBC1D4	-1.39127	0.381228	0.153301	8.55236	22.4499	8	24	chr13	75356146	75362607	-	TBC1D4
chr18_24069271_24064140_+5131-TTC39C	-1.39127	0.381228	0.153301	8.55236	22.4499	8	24	chr18	24064139	24069271	+	TTC39C
chr1_47301748_47295765_-5983-STIL	-1.39127	0.381228	0.153301	8.55236	22.4499	8	24	chr1	47295764	47301748	-	STIL
chr9_112297916_112250929_-46987-PTBP3	1.36139	2.56933	0.15414	19.2428	7.48331	18	8	chr9	112250928	112297916	-	PTBP3
chr2_70181997_70169557_-12440-C2orf42	1.36139	2.56933	0.15414	19.2428	7.48331	18	8	chr2	70169556	70181997	-	C2orf42
chr17_82571870_82563354_+8516-FOXK2	-1.80255	0.286668	0.155312	2.13809	7.48331	2	8	chr17	82563353	82571870	+	FOXK2
chr8_123134206_123077111_+57095-TBC1D31	-1.80255	0.286668	0.155312	2.13809	7.48331	2	8	chr8	123077110	123134206	+	TBC1D31
chr2_30479911_30459552_+20359-LCLAT1	-1.80255	0.286668	0.155312	2.13809	7.48331	2	8	chr2	30459551	30479911	+	LCLAT1
chr9_105722621_105705597_+17024-TMEM38B	-1.80255	0.286668	0.155312	2.13809	7.48331	2	8	chr9	105705596	105722621	+	TMEM38B
chr12_120142941_120142507_-434-GCN1	-1.80255	0.286668	0.155312	2.13809	7.48331	2	8	chr12	120142506	120142941	-	GCN1
chr6_98927822_98899268_-28554-FBXL4	-1.80255	0.286668	0.155312	2.13809	7.48331	2	8	chr6	98899267	98927822	-	FBXL4
chr7_130122202_130116445_+5757-KLHDC10	-1.80255	0.286668	0.155312	2.13809	7.48331	2	8	chr7	130116444	130122202	+	KLHDC10
chr2_53901559_53895007_-6552-PSME4	-1.80255	0.286668	0.155312	2.13809	7.48331	2	8	chr2	53895006	53901559	-	PSME4
chr12_121417911_121416159_+1752-RNF34	-1.80255	0.286668	0.155312	2.13809	7.48331	2	8	chr12	121416158	121417911	+	RNF34
chr4_82881940_82874611_-7329-SEC31A	-1.80255	0.286668	0.155312	2.13809	7.48331	2	8	chr4	82874610	82881940	-	SEC31A
chr3_57672438_57657680_-14758-DENND6A	-1.80255	0.286668	0.155312	2.13809	7.48331	2	8	chr3	57657679	57672438	-	DENND6A
chr6_160048543_160046498_+2045-IGF2R	-1.80255	0.286668	0.155312	2.13809	7.48331	2	8	chr6	160046497	160048543	+	IGF2R
chr10_60279639_60261859_-17780-ANK3	-1.80255	0.286668	0.155312	2.13809	7.48331	2	8	chr10	60261858	60279639	-	ANK3
chr9_131432794_131430090_+2704-PRRC2B	-1.80255	0.286668	0.155312	2.13809	7.48331	2	8	chr9	131430089	131432794	+	PRRC2B
chr12_64467082_64455840_+11242-TBK1	-1.80255	0.286668	0.155312	2.13809	7.48331	2	8	chr12	64455839	64467082	+	TBK1
chr2_234272_229966_-4306-SH3YL1	-1.80255	0.286668	0.155312	2.13809	7.48331	2	8	chr2	229965	234272	-	SH3YL1
chr3_142213601_142198802_-14799-GK5	-1.80255	0.286668	0.155312	2.13809	7.48331	2	8	chr3	142198801	142213601	-	GK5
chr14_103797518_103757650_-39868-PPP1R13B	-1.80255	0.286668	0.155312	2.13809	7.48331	2	8	chr14	103757649	103797518	-	PPP1R13B
chr10_124706887_124696158_-10729-FAM53B	-1.80255	0.286668	0.155312	2.13809	7.48331	2	8	chr10	124696157	124706887	-	FAM53B
chr16_53879987_53873786_+6201-FTO	-1.80255	0.286668	0.155312	2.13809	7.48331	2	8	chr16	53873785	53879987	+	FTO
chr21_36349408_36333646_+15762-MORC3	-1.80255	0.286668	0.155312	2.13809	7.48331	2	8	chr21	36333645	36349408	+	MORC3
chr12_123331375_123327426_-3949-SBNO1	-1.80255	0.286668	0.155312	2.13809	7.48331	2	8	chr12	123327425	123331375	-	SBNO1
chr15_34867609_34860042_-7567-AQR	-1.80255	0.286668	0.155312	2.13809	7.48331	2	8	chr15	34860041	34867609	-	AQR
chr7_6018045_6015146_+2899-AIMP2	-1.80255	0.286668	0.155312	2.13809	7.48331	2	8	chr7	6015145	6018045	+	AIMP2
chr12_108823361_108818249_-5112-SSH1	-1.80255	0.286668	0.155312	2.13809	7.48331	2	8	chr12	108818248	108823361	-	SSH1
chr16_18845651_18835933_-9718-SMG1	-1.80255	0.286668	0.155312	2.13809	7.48331	2	8	chr16	18835932	18845651	-	SMG1
chr1_41194399_41186121_-8278-SCMH1	-1.80255	0.286668	0.155312	2.13809	7.48331	2	8	chr1	41186120	41194399	-	SCMH1
chr12_53277960_53276620_+1340-ESPL1	-1.80255	0.286668	0.155312	2.13809	7.48331	2	8	chr12	53276619	53277960	+	ESPL1
chr5_140497278_140496520_+758-ANKHD1	-1.80255	0.286668	0.155312	2.13809	7.48331	2	8	chr5	140496519	140497278	+	ANKHD1
chr4_39777810_39737420_+40390-UBE2K	-1.80255	0.286668	0.155312	2.13809	7.48331	2	8	chr4	39737419	39777810	+	UBE2K
chr16_220747_206004_-14743-LUC7L	-1.80255	0.286668	0.155312	2.13809	7.48331	2	8	chr16	206003	220747	-	LUC7L
chr22_24324427_24302195_+22232-SPECC1L-ADORA2A	-1.80255	0.286668	0.155312	2.13809	7.48331	2	8	chr22	24302194	24324427	+	SPECC1L-ADORA2A
chr12_123785936_123767409_+18527-DNAH10	-1.80255	0.286668	0.155312	2.13809	7.48331	2	8	chr12	123767408	123785936	+	DNAH10
chr11_46821268_46797805_-23463-CKAP5	-1.80255	0.286668	0.155312	2.13809	7.48331	2	8	chr11	46797804	46821268	-	CKAP5
chr20_32792770_32788854_+3916-DNMT3B	-1.80255	0.286668	0.155312	2.13809	7.48331	2	8	chr20	32788853	32792770	+	DNMT3B
chr9_112441770_112438431_+3339-HSDL2	-1.80255	0.286668	0.155312	2.13809	7.48331	2	8	chr9	112438430	112441770	+	HSDL2
chr6_47554766_47533602_+21164-CD2AP	-1.80255	0.286668	0.155312	2.13809	7.48331	2	8	chr6	47533601	47554766	+	CD2AP
chr6_34654779_34646601_-8178-C6orf106	-1.80255	0.286668	0.155312	2.13809	7.48331	2	8	chr6	34646600	34654779	-	C6orf106
chr14_34862322_34792775_-69547-BAZ1A	-1.80255	0.286668	0.155312	2.13809	7.48331	2	8	chr14	34792774	34862322	-	BAZ1A
chr3_60328858_60325868_-2990-LOC107986015	-1.80255	0.286668	0.155312	2.13809	7.48331	2	8	chr3	60325867	60328858	-	LOC107986015
chr6_73482244_73480675_+1569-MTO1	-1.80255	0.286668	0.155312	2.13809	7.48331	2	8	chr6	73480674	73482244	+	MTO1
chr7_130192823_130184184_-8639-TMEM209	-1.80255	0.286668	0.155312	2.13809	7.48331	2	8	chr7	130184183	130192823	-	TMEM209
chr19_10683970_10681993_+1977-ILF3	-1.80255	0.286668	0.155312	2.13809	7.48331	2	8	chr19	10681992	10683970	+	ILF3
chr6_44116629_44113887_-2742-MRPL14	-1.80255	0.286668	0.155312	2.13809	7.48331	2	8	chr6	44113886	44116629	-	MRPL14
chr9_123184298_123128214_-56084-STRBP	-1.80255	0.286668	0.155312	2.13809	7.48331	2	8	chr9	123128213	123184298	-	STRBP
chr3_27424152_27379249_-44903-SLC4A7	-1.80255	0.286668	0.155312	2.13809	7.48331	2	8	chr3	27379248	27424152	-	SLC4A7
chr3_179721589_179719940_+1649-USP13	-1.80255	0.286668	0.155312	2.13809	7.48331	2	8	chr3	179719939	179721589	+	USP13
chr3_122467429_122461224_-6205-KPNA1	-1.80255	0.286668	0.155312	2.13809	7.48331	2	8	chr3	122461223	122467429	-	KPNA1
chr5_96730860_96722639_+8221-CAST	-1.80255	0.286668	0.155312	2.13809	7.48331	2	8	chr5	96722638	96730860	+	CAST
chr1_108950448_108943475_-6973-CLCC1	-1.80255	0.286668	0.155312	2.13809	7.48331	2	8	chr1	108943474	108950448	-	CLCC1
chr13_59839448_59774189_-65259-DIAPH3	-1.80255	0.286668	0.155312	2.13809	7.48331	2	8	chr13	59774188	59839448	-	DIAPH3
chr17_61881171_61877887_-3284-INTS2	-1.80255	0.286668	0.155312	2.13809	7.48331	2	8	chr17	61877886	61881171	-	INTS2
chr8_31100955_31058372_+42583-WRN	-1.80255	0.286668	0.155312	2.13809	7.48331	2	8	chr8	31058371	31100955	+	WRN
chr17_40189375_40188866_+509-RAPGEFL1	-1.80255	0.286668	0.155312	2.13809	7.48331	2	8	chr17	40188865	40189375	+	RAPGEFL1
chrX_124037623_124022531_+15092-STAG2	-1.80255	0.286668	0.155312	2.13809	7.48331	2	8	chrX	124022530	124037623	+	STAG2
chr7_92319512_92294889_+24623-ANKIB1	-1.80255	0.286668	0.155312	2.13809	7.48331	2	8	chr7	92294888	92319512	+	ANKIB1
chr15_43470066_43455892_-14174-TP53BP1	-1.80255	0.286668	0.155312	2.13809	7.48331	2	8	chr15	43455891	43470066	-	TP53BP1
chr17_61925099_61919400_-5699-INTS2	-1.80255	0.286668	0.155312	2.13809	7.48331	2	8	chr17	61919399	61925099	-	INTS2
chr1_77641655_77621692_-19963-ZZZ3	-1.80255	0.286668	0.155312	2.13809	7.48331	2	8	chr1	77621691	77641655	-	ZZZ3
chr16_347106_304304_-42802-AXIN1	-1.80255	0.286668	0.155312	2.13809	7.48331	2	8	chr16	304303	347106	-	AXIN1
chr8_94512089_94506500_-5589-KIAA1429	-1.80255	0.286668	0.155312	2.13809	7.48331	2	8	chr8	94506499	94512089	-	KIAA1429
chr10_119073937_119073441_-496-EIF3A	-1.80255	0.286668	0.155312	2.13809	7.48331	2	8	chr10	119073440	119073937	-	EIF3A
chr5_178931326_178885614_+45712-LOC107984119	-1.80255	0.286668	0.155312	2.13809	7.48331	2	8	chr5	178885613	178931326	+	LOC107984119
chr6_13600949_13579451_+21498-SIRT5	-1.80255	0.286668	0.155312	2.13809	7.48331	2	8	chr6	13579450	13600949	+	SIRT5
chr21_15833548_15777904_+55644-USP25	-1.80255	0.286668	0.155312	2.13809	7.48331	2	8	chr21	15777903	15833548	+	USP25
chr12_6656798_6655638_-1160-ING4	-1.80255	0.286668	0.155312	2.13809	7.48331	2	8	chr12	6655637	6656798	-	ING4
chr20_21346550_21340721_+5829-XRN2	-1.80255	0.286668	0.155312	2.13809	7.48331	2	8	chr20	21340720	21346550	+	XRN2
chr7_6436533_6430480_-6053-DAGLB	-1.80255	0.286668	0.155312	2.13809	7.48331	2	8	chr7	6430479	6436533	-	DAGLB
chr17_61808757_61776401_-32356-BRIP1	-1.80255	0.286668	0.155312	2.13809	7.48331	2	8	chr17	61776400	61808757	-	BRIP1
chr12_45839496_45836589_+2907-ARID2	-1.80255	0.286668	0.155312	2.13809	7.48331	2	8	chr12	45836588	45839496	+	ARID2
chr6_97273062_97267872_-5190-MMS22L	-1.80255	0.286668	0.155312	2.13809	7.48331	2	8	chr6	97267871	97273062	-	MMS22L
chr13_23841488_23805950_-35538-MIPEP	-1.80255	0.286668	0.155312	2.13809	7.48331	2	8	chr13	23805949	23841488	-	MIPEP
chr17_42708083_42706007_-2076-EZH1	-1.80255	0.286668	0.155312	2.13809	7.48331	2	8	chr17	42706006	42708083	-	EZH1
chr17_31265339_31258344_+6995-NF1	-1.80255	0.286668	0.155312	2.13809	7.48331	2	8	chr17	31258343	31265339	+	NF1
chr12_56744123_56738434_-5689-PRIM1	-1.80255	0.286668	0.155312	2.13809	7.48331	2	8	chr12	56738433	56744123	-	PRIM1
chr15_64300723_64203082_-97641-CSNK1G1	-1.80255	0.286668	0.155312	2.13809	7.48331	2	8	chr15	64203081	64300723	-	CSNK1G1
chr17_81613494_81610210_-3284-NPLOC4	-1.80255	0.286668	0.155312	2.13809	7.48331	2	8	chr17	81610209	81613494	-	NPLOC4
chr3_197871462_197865423_+6039-LRCH3	-1.80255	0.286668	0.155312	2.13809	7.48331	2	8	chr3	197865422	197871462	+	LRCH3
chr7_140337349_140334679_-2670-SLC37A3	-1.80255	0.286668	0.155312	2.13809	7.48331	2	8	chr7	140334678	140337349	-	SLC37A3
chr8_140585311_140572812_-12499-AGO2	-1.80255	0.286668	0.155312	2.13809	7.48331	2	8	chr8	140572811	140585311	-	AGO2
chr5_134819004_134777574_+41430-DDX46	-1.80255	0.286668	0.155312	2.13809	7.48331	2	8	chr5	134777573	134819004	+	DDX46
chr13_60112186_60093628_-18558-DIAPH3	-1.80255	0.286668	0.155312	2.13809	7.48331	2	8	chr13	60093627	60112186	-	DIAPH3
chr8_94411315_94378180_-33135-RAD54B	-1.80255	0.286668	0.155312	2.13809	7.48331	2	8	chr8	94378179	94411315	-	RAD54B
chr13_28288122_28266715_+21407-PAN3	-1.80255	0.286668	0.155312	2.13809	7.48331	2	8	chr13	28266714	28288122	+	PAN3
chr3_23968023_23961977_+6046-NR1D2	-1.80255	0.286668	0.155312	2.13809	7.48331	2	8	chr3	23961976	23968023	+	NR1D2
chr11_18285459_18281950_-3509-HPS5	-1.80255	0.286668	0.155312	2.13809	7.48331	2	8	chr11	18281949	18285459	-	HPS5
chr1_61112343_61088149_+24194-NFIA	-1.80255	0.286668	0.155312	2.13809	7.48331	2	8	chr1	61088148	61112343	+	NFIA
chr10_72566794_72562895_-3899-MICU1	-1.80255	0.286668	0.155312	2.13809	7.48331	2	8	chr10	72562894	72566794	-	MICU1
chr12_51056502_51049034_+7468-LETMD1	-1.80255	0.286668	0.155312	2.13809	7.48331	2	8	chr12	51049033	51056502	+	LETMD1
chr20_21357792_21326279_+31513-XRN2	-1.80255	0.286668	0.155312	2.13809	7.48331	2	8	chr20	21326278	21357792	+	XRN2
chr8_38121149_38114192_+6957-ASH2L	-1.80255	0.286668	0.155312	2.13809	7.48331	2	8	chr8	38114191	38121149	+	ASH2L
chr5_134698057_134697126_+931-SEC24A	-1.80255	0.286668	0.155312	2.13809	7.48331	2	8	chr5	134697125	134698057	+	SEC24A
chr8_55953984_55950459_+3525-LYN	-1.80255	0.286668	0.155312	2.13809	7.48331	2	8	chr8	55950458	55953984	+	LYN
chr17_50990668_50989677_-991-SPAG9	-1.80255	0.286668	0.155312	2.13809	7.48331	2	8	chr17	50989676	50990668	-	SPAG9
chr20_58441083_58418211_+22872-VAPB	-1.80255	0.286668	0.155312	2.13809	7.48331	2	8	chr20	58418210	58441083	+	VAPB
chr18_51067187_51046920_+20267-SMAD4	-1.80255	0.286668	0.155312	2.13809	7.48331	2	8	chr18	51046919	51067187	+	SMAD4
chr4_2672372_2662838_+9534-FAM193A	-1.80255	0.286668	0.155312	2.13809	7.48331	2	8	chr4	2662837	2672372	+	FAM193A
chr9_131439061_131436620_+2441-PRRC2B	-1.39023	0.381503	0.155847	4.27618	11.225	4	12	chr9	131436619	131439061	+	PRRC2B
chr2_36479694_36396614_+83080-CRIM1	-1.39023	0.381503	0.155847	4.27618	11.225	4	12	chr2	36396613	36479694	+	CRIM1
chr10_12120267_12094073_+26194-DHTKD1	-1.39023	0.381503	0.155847	4.27618	11.225	4	12	chr10	12094072	12120267	+	DHTKD1
chr2_44218537_44209210_+9327-PPM1B	-1.39023	0.381503	0.155847	4.27618	11.225	4	12	chr2	44209209	44218537	+	PPM1B
chr21_41257326_41237513_+19813-BACE2	-1.39023	0.381503	0.155847	4.27618	11.225	4	12	chr21	41237512	41257326	+	BACE2
chr4_51886638_51863437_+23201-DCUN1D4	-1.39023	0.381503	0.155847	4.27618	11.225	4	12	chr4	51863436	51886638	+	DCUN1D4
chr13_95186892_95177707_-9185-ABCC4	-1.39023	0.381503	0.155847	4.27618	11.225	4	12	chr13	95177706	95186892	-	ABCC4
chr21_15778027_15762891_+15136-USP25	-1.39023	0.381503	0.155847	4.27618	11.225	4	12	chr21	15762890	15778027	+	USP25
chr8_67137603_67118248_+19355-CSPP1	-1.39023	0.381503	0.155847	4.27618	11.225	4	12	chr8	67118247	67137603	+	CSPP1
chr20_5972037_5958528_+13509-MCM8	-1.39023	0.381503	0.155847	4.27618	11.225	4	12	chr20	5958527	5972037	+	MCM8
chr12_1444750_1371833_+72917-ERC1	-1.39023	0.381503	0.155847	4.27618	11.225	4	12	chr12	1371832	1444750	+	ERC1
chr1_225023865_224952670_+71195-DNAH14	-1.39023	0.381503	0.155847	4.27618	11.225	4	12	chr1	224952669	225023865	+	DNAH14
chr9_93497599_93471141_+26458-FAM120A	-1.39023	0.381503	0.155847	4.27618	11.225	4	12	chr9	93471140	93497599	+	FAM120A
chr7_137916012_137901354_-14658-CREB3L2	-1.39023	0.381503	0.155847	4.27618	11.225	4	12	chr7	137901353	137916012	-	CREB3L2
chr10_45663842_45663542_-300-ZFAND4	-1.39023	0.381503	0.155847	4.27618	11.225	4	12	chr10	45663541	45663842	-	ZFAND4
chr21_37421866_37420299_+1567-DYRK1A	-1.39023	0.381503	0.155847	4.27618	11.225	4	12	chr21	37420298	37421866	+	DYRK1A
chr20_35659014_35653528_-5486-CPNE1	-1.39023	0.381503	0.155847	4.27618	11.225	4	12	chr20	35653527	35659014	-	CPNE1
chr15_43470066_43441526_-28540-TP53BP1	-1.39023	0.381503	0.155847	4.27618	11.225	4	12	chr15	43441525	43470066	-	TP53BP1
chr2_48346751_48346201_+550-FOXN2	-1.39023	0.381503	0.155847	4.27618	11.225	4	12	chr2	48346200	48346751	+	FOXN2
chr14_30675065_30670256_+4809-SCFD1	-1.39023	0.381503	0.155847	4.27618	11.225	4	12	chr14	30670255	30675065	+	SCFD1
chr6_158625754_158573420_+52334-TMEM181	-1.39023	0.381503	0.155847	4.27618	11.225	4	12	chr6	158573419	158625754	+	TMEM181
chr2_32406557_32377588_+28969-BIRC6	-1.39023	0.381503	0.155847	4.27618	11.225	4	12	chr2	32377587	32406557	+	BIRC6
chr4_150817257_150761783_-55474-LRBA	-1.39023	0.381503	0.155847	4.27618	11.225	4	12	chr4	150761782	150817257	-	LRBA
chr7_139409654_139398599_+11055-LUC7L2	-1.39023	0.381503	0.155847	4.27618	11.225	4	12	chr7	139398598	139409654	+	LUC7L2
chr4_76144473_76144149_-324-NUP54	-1.39023	0.381503	0.155847	4.27618	11.225	4	12	chr4	76144148	76144473	-	NUP54
chr14_21361213_21357197_-4016-SUPT16H	-1.39023	0.381503	0.155847	4.27618	11.225	4	12	chr14	21357196	21361213	-	SUPT16H
chr11_46508370_46493608_-14762-AMBRA1	-1.39023	0.381503	0.155847	4.27618	11.225	4	12	chr11	46493607	46508370	-	AMBRA1
chr15_65480399_65463761_-16638-DPP8	-1.39023	0.381503	0.155847	4.27618	11.225	4	12	chr15	65463760	65480399	-	DPP8
chr1_58539310_58506060_-33250-OMA1	-1.39023	0.381503	0.155847	4.27618	11.225	4	12	chr1	58506059	58539310	-	OMA1
chr8_60743097_60741259_+1838-CHD7	-1.39023	0.381503	0.155847	4.27618	11.225	4	12	chr8	60741258	60743097	+	CHD7
chr3_123949132_123933673_-15459-CCDC14	-1.39023	0.381503	0.155847	4.27618	11.225	4	12	chr3	123933672	123949132	-	CCDC14
chr7_96193183_96191109_-2074-SLC25A13	-1.39023	0.381503	0.155847	4.27618	11.225	4	12	chr7	96191108	96193183	-	SLC25A13
chr5_179709059_179708239_+820-CANX	-1.39023	0.381503	0.155847	4.27618	11.225	4	12	chr5	179708238	179709059	+	CANX
chr5_118944649_118928537_-16112-DTWD2	-1.39023	0.381503	0.155847	4.27618	11.225	4	12	chr5	118928536	118944649	-	DTWD2
chr9_36353331_36351115_-2216-RNF38	-1.39023	0.381503	0.155847	4.27618	11.225	4	12	chr9	36351114	36353331	-	RNF38
chr9_137717182_137710967_+6215-EHMT1	-1.39023	0.381503	0.155847	4.27618	11.225	4	12	chr9	137710966	137717182	+	EHMT1
chr13_20083776_20064451_+19325-ZMYM2	-1.39023	0.381503	0.155847	4.27618	11.225	4	12	chr13	20064450	20083776	+	ZMYM2
chr16_88611536_88608934_+2602-ZC3H18	-1.39023	0.381503	0.155847	4.27618	11.225	4	12	chr16	88608933	88611536	+	ZC3H18
chr4_76144473_76124649_-19824-NUP54	-1.39023	0.381503	0.155847	4.27618	11.225	4	12	chr4	76124648	76144473	-	NUP54
chr2_241418109_241403828_+14281-FARP2	-1.39023	0.381503	0.155847	4.27618	11.225	4	12	chr2	241403827	241418109	+	FARP2
chr2_190924593_190900564_+24029-GLS	-1.66476	0.315397	0.156227	17.1047	54.254	16	58	chr2	190900563	190924593	+	GLS
chr12_27725667_27714780_+10887-MRPS35	1.36022	2.56724	0.162755	9.6214	3.74166	9	4	chr12	27714779	27725667	+	MRPS35
chr21_39212707_39206108_-6599-BRWD1	-1.39148	0.381173	0.163316	10.6904	28.0624	10	30	chr21	39206107	39212707	-	BRWD1
chr13_49178654_49168613_+10041-FNDC3A	-1.39148	0.381173	0.163316	10.6904	28.0624	10	30	chr13	49168612	49178654	+	FNDC3A
chr1_24180854_24169417_-11437-IFNLR1	-1.4696	0.361082	0.163995	12.8285	35.5457	12	38	chr1	24169416	24180854	-	IFNLR1
chr7_103029418_103025063_-4355-FBXL13	1.41423	2.66518	0.164869	29.9333	11.225	28	12	chr7	103025062	103029418	-	FBXL13
chr17_40406942_40406384_-558-TOP2A	1.41423	2.66518	0.164869	29.9333	11.225	28	12	chr17	40406383	40406942	-	TOP2A
chr21_15842540_15833348_+9192-USP25	1.41423	2.66518	0.164869	29.9333	11.225	28	12	chr21	15833347	15842540	+	USP25
chr2_26375148_26364302_+10846-EPT1	1.41423	2.66518	0.164869	29.9333	11.225	28	12	chr2	26364301	26375148	+	EPT1
chr3_3789074_3777725_-11349-LOC100130207	-1.61414	0.326659	0.165743	17.1047	52.3832	16	56	chr3	3777724	3789074	-	LOC100130207
chr10_93389154_93381219_-7935-MYOF	1.32922	2.51267	0.166325	23.519	9.35414	22	10	chr10	93381218	93389154	-	MYOF
chr18_46946923_46946057_+866-KATNAL2	1.32922	2.51267	0.166325	23.519	9.35414	22	10	chr18	46946056	46946923	+	KATNAL2
chr16_67612121_67610824_+1297-CTCF	1.32922	2.51267	0.166325	23.519	9.35414	22	10	chr16	67610823	67612121	+	CTCF
chr18_9221999_9195551_+26448-ANKRD12	1.32922	2.51267	0.166325	23.519	9.35414	22	10	chr18	9195550	9221999	+	ANKRD12
chr4_150808398_150761783_-46615-LRBA	1.60711	3.0464	0.167932	51.3142	16.8375	48	18	chr4	150761782	150808398	-	LRBA
chr17_49312845_49311312_-1533-ZNF652	-1.22111	0.428953	0.168247	6.41427	14.9666	6	16	chr17	49311311	49312845	-	ZNF652
chrX_107854704_107840670_+14034-MID2	-1.22111	0.428953	0.168247	6.41427	14.9666	6	16	chrX	107840669	107854704	+	MID2
chr2_43918398_43912432_-5966-LRPPRC	-1.22111	0.428953	0.168247	6.41427	14.9666	6	16	chr2	43912431	43918398	-	LRPPRC
chr8_140752316_140739018_-13298-PTK2	-1.22111	0.428953	0.168247	6.41427	14.9666	6	16	chr8	140739017	140752316	-	PTK2
chr1_50744775_50655442_-89333-FAF1	-1.22111	0.428953	0.168247	6.41427	14.9666	6	16	chr1	50655441	50744775	-	FAF1
chr1_93264901_93183360_+81541-CCDC18	-1.22111	0.428953	0.168247	6.41427	14.9666	6	16	chr1	93183359	93264901	+	CCDC18
chr5_55475450_55467869_-7581-PLPP1	-1.22111	0.428953	0.168247	6.41427	14.9666	6	16	chr5	55467868	55475450	-	PLPP1
chr2_178542361_178535732_+6629-TTN-AS1	-1.22111	0.428953	0.168247	6.41427	14.9666	6	16	chr2	178535731	178542361	+	TTN-AS1
chr20_31797515_31782249_+15266-TPX2	-1.22111	0.428953	0.168247	6.41427	14.9666	6	16	chr20	31782248	31797515	+	TPX2
chr21_15818846_15777904_+40942-USP25	-1.22111	0.428953	0.168247	6.41427	14.9666	6	16	chr21	15777903	15818846	+	USP25
chr19_1740328_1738955_-1373-na	-1.22111	0.428953	0.168247	6.41427	14.9666	6	16	chr19	1738954	1740328	-	na
chr1_219218712_219193130_+25582-LYPLAL1	-1.22111	0.428953	0.168247	6.41427	14.9666	6	16	chr1	219193129	219218712	+	LYPLAL1
chr10_35530243_35516523_+13720-CCNY	-1.22111	0.428953	0.168247	6.41427	14.9666	6	16	chr10	35516522	35530243	+	CCNY
chr7_140337349_140334634_-2715-SLC37A3	-1.22111	0.428953	0.168247	6.41427	14.9666	6	16	chr7	140334633	140337349	-	SLC37A3
chr13_28177935_28174272_+3663-PAN3	-1.22111	0.428953	0.168247	6.41427	14.9666	6	16	chr13	28174271	28177935	+	PAN3
chr2_32395593_32377588_+18005-BIRC6	-1.22111	0.428953	0.168247	6.41427	14.9666	6	16	chr2	32377587	32395593	+	BIRC6
chr20_49094963_49092046_+2917-CSE1L	-1.22111	0.428953	0.168247	6.41427	14.9666	6	16	chr20	49092045	49094963	+	CSE1L
chr1_92345914_92333391_+12523-RPAP2	-1.2658	0.415868	0.169377	8.55236	20.5791	8	22	chr1	92333390	92345914	+	RPAP2
chr17_1853189_1842803_+10386-RPA1	-1.2658	0.415868	0.169377	8.55236	20.5791	8	22	chr17	1842802	1853189	+	RPA1
chr10_12091684_12081472_+10212-DHTKD1	-1.2658	0.415868	0.169377	8.55236	20.5791	8	22	chr10	12081471	12091684	+	DHTKD1
chr2_189818180_189805652_+12528-PMS1	-1.2658	0.415868	0.169377	8.55236	20.5791	8	22	chr2	189805651	189818180	+	PMS1
chr5_132934941_132927121_-7820-AFF4	-1.2658	0.415868	0.169377	8.55236	20.5791	8	22	chr5	132927120	132934941	-	AFF4
chr4_82881940_82870325_-11615-SEC31A	-1.2658	0.415868	0.169377	8.55236	20.5791	8	22	chr4	82870324	82881940	-	SEC31A
chr21_29329693_29326059_+3634-BACH1	-1.2658	0.415868	0.169377	8.55236	20.5791	8	22	chr21	29326058	29329693	+	BACH1
chr7_77600806_77585543_+15263-PTPN12	-1.2658	0.415868	0.169377	8.55236	20.5791	8	22	chr7	77585542	77600806	+	PTPN12
chr5_146258593_146254943_+3650-RBM27	-1.2658	0.415868	0.169377	8.55236	20.5791	8	22	chr5	146254942	146258593	+	RBM27
chr9_83686155_83679775_-6380-UBQLN1	-1.2658	0.415868	0.169377	8.55236	20.5791	8	22	chr9	83679774	83686155	-	UBQLN1
chr11_68603492_68601863_+1629-PPP6R3	1.1912	2.28343	0.171163	12.8285	5.61249	12	6	chr11	68601862	68603492	+	PPP6R3
chr2_241723271_241711978_+11293-ING5	1.1912	2.28343	0.171163	12.8285	5.61249	12	6	chr2	241711977	241723271	+	ING5
chr22_41140257_41135813_+4444-EP300	1.1912	2.28343	0.171163	12.8285	5.61249	12	6	chr22	41135812	41140257	+	EP300
chr5_122022407_122019260_+3147-SRFBP1	1.1912	2.28343	0.171163	12.8285	5.61249	12	6	chr5	122019259	122022407	+	SRFBP1
chr2_63439871_63433745_-6126-WDPCP	1.1912	2.28343	0.171163	12.8285	5.61249	12	6	chr2	63433744	63439871	-	WDPCP
chr4_150808398_150798081_-10317-LRBA	1.1912	2.28343	0.171163	12.8285	5.61249	12	6	chr4	150798080	150808398	-	LRBA
chr20_49091022_49074785_+16237-CSE1L	1.1912	2.28343	0.171163	12.8285	5.61249	12	6	chr20	49074784	49091022	+	CSE1L
chr6_116705160_116698704_+6456-KPNA5	1.1912	2.28343	0.171163	12.8285	5.61249	12	6	chr6	116698703	116705160	+	KPNA5
chr8_123239144_123231300_-7844-C8orf76	1.1912	2.28343	0.171163	12.8285	5.61249	12	6	chr8	123231299	123239144	-	C8orf76
chr15_66546705_66535933_+10772-ZWILCH	1.1912	2.28343	0.171163	12.8285	5.61249	12	6	chr15	66535932	66546705	+	ZWILCH
chr1_185175113_185174372_+741-SWT1	1.1912	2.28343	0.171163	12.8285	5.61249	12	6	chr1	185174371	185175113	+	SWT1
chr15_50592626_50583089_-9537-TRPM7	1.1912	2.28343	0.171163	12.8285	5.61249	12	6	chr15	50583088	50592626	-	TRPM7
chr5_55351029_55343331_+7698-SKIV2L2	1.1912	2.28343	0.171163	12.8285	5.61249	12	6	chr5	55343330	55351029	+	SKIV2L2
chr3_138223733_138209817_+13916-ARMC8	1.1912	2.28343	0.171163	12.8285	5.61249	12	6	chr3	138209816	138223733	+	ARMC8
chrX_37426000_37386599_+39401-PRRG1	1.1912	2.28343	0.171163	12.8285	5.61249	12	6	chrX	37386598	37426000	+	PRRG1
chr6_89871388_89862126_+9262-CASP8AP2	1.1912	2.28343	0.171163	12.8285	5.61249	12	6	chr6	89862125	89871388	+	CASP8AP2
chr2_61490776_61482957_-7819-XPO1	1.1912	2.28343	0.171163	12.8285	5.61249	12	6	chr2	61482956	61490776	-	XPO1
chr4_42507154_42485496_-21658-ATP8A1	1.1912	2.28343	0.171163	12.8285	5.61249	12	6	chr4	42485495	42507154	-	ATP8A1
chr2_222934687_222927017_+7670-ACSL3	1.1912	2.28343	0.171163	12.8285	5.61249	12	6	chr2	222927016	222934687	+	ACSL3
chr13_41869189_41865736_-3453-VWA8	1.1912	2.28343	0.171163	12.8285	5.61249	12	6	chr13	41865735	41869189	-	VWA8
chr21_39229436_39228500_-936-BRWD1	1.51395	2.8559	0.172882	42.7618	14.9666	40	16	chr21	39228499	39229436	-	BRWD1
chr2_106166083_106145190_-20893-UXS1	1.41183	2.66075	0.173328	7.48331	2.80624	7	3	chr2	106145189	106166083	-	UXS1
chr16_11024921_11020193_+4728-CLEC16A	1.19156	2.284	0.174864	17.1047	7.48331	16	8	chr16	11020192	11024921	+	CLEC16A
chrX_24843677_24809898_+33779-POLA1	1.19156	2.284	0.174864	17.1047	7.48331	16	8	chrX	24809897	24843677	+	POLA1
chr10_84477664_84438512_+39152-CCSER2	1.19156	2.284	0.174864	17.1047	7.48331	16	8	chr10	84438511	84477664	+	CCSER2
chr8_22475624_22474954_+670-PPP3CC	1.19156	2.284	0.174864	17.1047	7.48331	16	8	chr8	22474953	22475624	+	PPP3CC
chr11_118493230_118489792_+3438-KMT2A	1.19156	2.284	0.174864	17.1047	7.48331	16	8	chr11	118489791	118493230	+	KMT2A
chr4_38103157_38054199_+48958-TBC1D1	1.19156	2.284	0.174864	17.1047	7.48331	16	8	chr4	38054198	38103157	+	TBC1D1
chr15_80982182_80978931_-3251-MESDC2	1.19156	2.284	0.174864	17.1047	7.48331	16	8	chr15	80978930	80982182	-	MESDC2
chr2_199433514_199323803_-109711-SATB2	1.19156	2.284	0.174864	17.1047	7.48331	16	8	chr2	199323802	199433514	-	SATB2
chr13_95725252_95723242_+2010-DNAJC3	1.68693	3.2197	0.176297	66.2808	20.5791	62	22	chr13	95723241	95725252	+	DNAJC3
chr2_43527988_43498833_-29155-THADA	-1.29198	0.408389	0.177453	10.6904	26.1916	10	28	chr2	43498832	43527988	-	THADA
chr1_35361789_35358925_+2864-ZMYM4	-1.29198	0.408389	0.177453	10.6904	26.1916	10	28	chr1	35358924	35361789	+	ZMYM4
chr13_20732121_20731841_-280-EEF1AKMT1	-1.29198	0.408389	0.177453	10.6904	26.1916	10	28	chr13	20731840	20732121	-	EEF1AKMT1
chr2_169557297_169544721_-12576-FASTKD1	-1.29198	0.408389	0.177453	10.6904	26.1916	10	28	chr2	169544720	169557297	-	FASTKD1
chr9_83686155_83682951_-3204-UBQLN1	-1.45882	0.363791	0.179819	14.9666	41.1582	14	44	chr9	83682950	83686155	-	UBQLN1
chr7_17875790_17868407_-7383-SNX13	1.54572	2.91949	0.180022	49.1761	16.8375	46	18	chr7	17868406	17875790	-	SNX13
chr15_75527261_75505675_-21586-PTPN9	1.19048	2.28229	0.180332	8.55236	3.74166	8	4	chr15	75505674	75527261	-	PTPN9
chr10_27145590_27142387_-3203-YME1L1	1.19048	2.28229	0.180332	8.55236	3.74166	8	4	chr10	27142386	27145590	-	YME1L1
chr6_15637804_15615267_-22537-DTNBP1	1.19048	2.28229	0.180332	8.55236	3.74166	8	4	chr6	15615266	15637804	-	DTNBP1
chr4_73092300_73078642_-13658-ANKRD17	1.19048	2.28229	0.180332	8.55236	3.74166	8	4	chr4	73078641	73092300	-	ANKRD17
chr12_122547969_122546176_+1793-KNTC1	1.19048	2.28229	0.180332	8.55236	3.74166	8	4	chr12	122546175	122547969	+	KNTC1
chr16_18850467_18849217_-1250-SMG1	1.19048	2.28229	0.180332	8.55236	3.74166	8	4	chr16	18849216	18850467	-	SMG1
chr15_72046634_72032494_-14140-MYO9A	1.19048	2.28229	0.180332	8.55236	3.74166	8	4	chr15	72032493	72046634	-	MYO9A
chr8_28162078_28129502_+32576-ELP3	1.19048	2.28229	0.180332	8.55236	3.74166	8	4	chr8	28129501	28162078	+	ELP3
chr7_5371364_5370375_-989-TNRC18	1.19048	2.28229	0.180332	8.55236	3.74166	8	4	chr7	5370374	5371364	-	TNRC18
chr11_61330074_61329363_-711-DDB1	1.19048	2.28229	0.180332	8.55236	3.74166	8	4	chr11	61329362	61330074	-	DDB1
chr2_241343897_241324216_+19681-SEPT2	1.19048	2.28229	0.180332	8.55236	3.74166	8	4	chr2	241324215	241343897	+	SEPT2
chr2_199433514_199380364_-53150-SATB2	1.19048	2.28229	0.180332	8.55236	3.74166	8	4	chr2	199380363	199433514	-	SATB2
chr19_16654125_16647096_-7029-SMIM7	1.19048	2.28229	0.180332	8.55236	3.74166	8	4	chr19	16647095	16654125	-	SMIM7
chr8_42865489_42861745_-3744-RNF170	1.19048	2.28229	0.180332	8.55236	3.74166	8	4	chr8	42861744	42865489	-	RNF170
chr19_11725327_11724194_-1133-ZNF823	1.19048	2.28229	0.180332	8.55236	3.74166	8	4	chr19	11724193	11725327	-	ZNF823
chr15_65487818_65481515_-6303-DPP8	1.19048	2.28229	0.180332	8.55236	3.74166	8	4	chr15	65481514	65487818	-	DPP8
chr13_20036909_19993063_+43846-ZMYM2	1.19048	2.28229	0.180332	8.55236	3.74166	8	4	chr13	19993062	20036909	+	ZMYM2
chr1_28622165_28613247_-8918-TAF12	1.19048	2.28229	0.180332	8.55236	3.74166	8	4	chr1	28613246	28622165	-	TAF12
chr7_7596461_7588498_+7963-MIOS	1.19048	2.28229	0.180332	8.55236	3.74166	8	4	chr7	7588497	7596461	+	MIOS
chr1_12002103_12001401_+702-MFN2	1.19048	2.28229	0.180332	8.55236	3.74166	8	4	chr1	12001400	12002103	+	MFN2
chr14_96556413_96555847_+566-PAPOLA	1.19048	2.28229	0.180332	8.55236	3.74166	8	4	chr14	96555846	96556413	+	PAPOLA
chr1_150457570_150457288_+282-RPRD2	1.19048	2.28229	0.180332	8.55236	3.74166	8	4	chr1	150457287	150457570	+	RPRD2
chr4_39774933_39737420_+37513-UBE2K	1.19048	2.28229	0.180332	8.55236	3.74166	8	4	chr4	39737419	39774933	+	UBE2K
chr2_159170805_159169250_+1555-TANC1	1.19048	2.28229	0.180332	8.55236	3.74166	8	4	chr2	159169249	159170805	+	TANC1
chr15_85126374_85113377_+12997-PDE8A	1.19048	2.28229	0.180332	8.55236	3.74166	8	4	chr15	85113376	85126374	+	PDE8A
chr8_38128951_38128291_+660-ASH2L	1.19048	2.28229	0.180332	8.55236	3.74166	8	4	chr8	38128290	38128951	+	ASH2L
chr16_10982991_10977225_+5766-CLEC16A	1.19048	2.28229	0.180332	8.55236	3.74166	8	4	chr16	10977224	10982991	+	CLEC16A
chr11_74133557_74132844_-713-C2CD3	1.19048	2.28229	0.180332	8.55236	3.74166	8	4	chr11	74132843	74133557	-	C2CD3
chr3_136003493_136001059_+2434-PPP2R3A	1.19048	2.28229	0.180332	8.55236	3.74166	8	4	chr3	136001058	136003493	+	PPP2R3A
[truncated: 1,634 more rows]

## Sheet: DLD1 hypoxia vs normoxia 
AccID	log2FC	FoldChange	FDR	Normalized_DLD1 hypoxia	Normalized_DLD1 normoxia	DLD1 hypoxia	DLD1 normoxia	CHROM	start	end	strand	GeneName
chr14_32117287_32090502_+26785-ARHGAP5	-14.671	3.83352e-05	4.0221e-09	0	260.847	0	244	chr14	32090501	32117287	+	ARHGAP5
chr1_31919658_31915895_-3763-PTP4A2	-14.355	4.77229e-05	1.48941e-08	0	209.533	0	196	chr1	31915894	31919658	-	PTP4A2
chr13_59839448_59833107_-6341-DIAPH3	-12.3843	0.000187048	3.03989e-05	0	53.4522	0	50	chr13	59833106	59839448	-	DIAPH3
chr12_45964188_45945249_-18939-SCAF11	-12.264	0.00020331	4.6227e-05	0	49.1761	0	46	chr12	45945248	45964188	-	SCAF11
chr10_96907747_96858292_+49455-LCOR	-11.9105	0.00025977	0.000151765	0	38.4856	0	36	chr10	96858291	96907747	+	LCOR
chr17_80313167_80287815_+25352-RNF213	12.1328	4490.99	0.000154009	44.8999	0	48	0	chr17	80287814	80313167	+	RNF213
chr1_8656441_8655973_-468-RERE	12.0073	4116.82	0.000224457	41.1582	0	44	0	chr1	8655972	8656441	-	RERE
chr17_80313167_80263574_+49593-RNF213	11.8698	3742.66	0.000336274	37.4166	0	40	0	chr17	80263573	80313167	+	RNF213
chr18_49937397_49929512_-7885-MYO5B	-11.6475	0.000311708	0.000350898	0	32.0713	0	30	chr18	49929511	49937397	-	MYO5B
chr7_100104154_100103409_+745-AP4M1	-11.6475	0.000311708	0.000350898	0	32.0713	0	30	chr7	100103408	100104154	+	AP4M1
chrY_13326350_13297707_-28643-UTY	-11.6475	0.000311708	0.000350898	0	32.0713	0	30	chrY	13297706	13326350	-	UTY
chr2_147975975_147972739_-3236-ORC4	11.7959	3555.57	0.000416424	35.5457	0	38	0	chr2	147972738	147975975	-	ORC4
chr20_10560820_10556231_+4589-SLX4IP	-11.548	0.000333965	0.000476554	0	29.9333	0	28	chr20	10556230	10560820	+	SLX4IP
chr2_134318739_134250050_+68689-MGAT5	-11.548	0.000333965	0.000476554	0	29.9333	0	28	chr2	134250049	134318739	+	MGAT5
chr1_230961303_230945389_-15914-TTC13	11.7179	3368.49	0.000520131	33.6749	0	36	0	chr1	230945388	230961303	-	TTC13
chr7_55983868_55982210_+1658-GBAS	11.6355	3181.41	0.000655745	31.8041	0	34	0	chr7	55982209	55983868	+	GBAS
chr1_246557534_246556573_-961-TFB2M	-11.4411	0.000359645	0.000657376	0	27.7952	0	26	chr1	246556572	246557534	-	TFB2M
chr1_176184692_176162869_-21823-RFWD2	-11.4411	0.000359645	0.000657376	0	27.7952	0	26	chr1	176162868	176184692	-	RFWD2
chr1_227317246_227199557_-117689-CDC42BPA	-11.4411	0.000359645	0.000657376	0	27.7952	0	26	chr1	227199556	227317246	-	CDC42BPA
chr12_19473355_19462510_+10845-AEBP2	11.548	2994.33	0.00083513	29.9333	0	32	0	chr12	19462509	19473355	+	AEBP2
chr5_179710065_179705679_+4386-CANX	11.548	2994.33	0.00083513	29.9333	0	32	0	chr5	179705678	179710065	+	CANX
chr12_53277227_53276620_+607-ESPL1	11.548	2994.33	0.00083513	29.9333	0	32	0	chr12	53276619	53277227	+	ESPL1
chr20_8010315_7996026_-14289-TMX4	-11.3257	0.000389604	0.000922586	0	25.6571	0	24	chr20	7996025	8010315	-	TMX4
chr5_72865729_72861808_+3921-TNPO1	-11.3257	0.000389604	0.000922586	0	25.6571	0	24	chr5	72861807	72865729	+	TNPO1
chr3_100720058_100713643_+6415-TFG	-11.3257	0.000389604	0.000922586	0	25.6571	0	24	chr3	100713642	100720058	+	TFG
chr9_129809032_129807188_+1844-TOR1B	-11.3257	0.000389604	0.000922586	0	25.6571	0	24	chr9	129807187	129809032	+	TOR1B
chr10_96553059_96544076_-8983-TM9SF3	-11.3257	0.000389604	0.000922586	0	25.6571	0	24	chr10	96544075	96553059	-	TM9SF3
chr1_181005463_181002606_-2857-STX6	-11.3257	0.000389604	0.000922586	0	25.6571	0	24	chr1	181002605	181005463	-	STX6
chr11_77379994_77374328_-5666-PAK1	11.4549	2807.24	0.0010754	28.0624	0	30	0	chr11	77374327	77379994	-	PAK1
chr15_58916999_58912563_-4436-SLTM	11.4549	2807.24	0.0010754	28.0624	0	30	0	chr15	58912562	58916999	-	SLTM
chr6_99465136_99439769_-25367-USP45	-11.2002	0.000425008	0.00131987	0	23.519	0	22	chr6	99439768	99465136	-	USP45
chr2_173359491_173358712_+779-CDCA7	-11.2002	0.000425008	0.00131987	0	23.519	0	22	chr2	173358711	173359491	+	CDCA7
chr3_155911279_155906160_+5119-GMPS	-11.2002	0.000425008	0.00131987	0	23.519	0	22	chr3	155906159	155911279	+	GMPS
chr11_121060085_121045674_+14411-TBCEL	-11.2002	0.000425008	0.00131987	0	23.519	0	22	chr11	121045673	121060085	+	TBCEL
chr19_52283413_52282111_+1302-ZNF766	-11.2002	0.000425008	0.00131987	0	23.519	0	22	chr19	52282110	52283413	+	ZNF766
chr6_111015856_110997183_+18673-RPF2	-11.2002	0.000425008	0.00131987	0	23.519	0	22	chr6	110997182	111015856	+	RPF2
chr15_65155081_65153547_-1534-CLPX	-11.2002	0.000425008	0.00131987	0	23.519	0	22	chr15	65153546	65155081	-	CLPX
chr2_169557297_169544721_-12576-FASTKD1	-11.2002	0.000425008	0.00131987	0	23.519	0	22	chr2	169544720	169557297	-	FASTKD1
chr16_46677398_46674314_-3084-VPS35	-11.2002	0.000425008	0.00131987	0	23.519	0	22	chr16	46674313	46677398	-	VPS35
chr10_1096246_1084403_+11843-WDR37	11.3554	2620.16	0.00140163	26.1916	0	28	0	chr10	1084402	1096246	+	WDR37
chr1_150951481_150943920_+7561-SETDB1	11.3554	2620.16	0.00140163	26.1916	0	28	0	chr1	150943919	150951481	+	SETDB1
chr18_49379758_49363161_-16597-DYM	11.3554	2620.16	0.00140163	26.1916	0	28	0	chr18	49363160	49379758	-	DYM
chr18_199316_196637_+2679-USP14	11.2486	2433.08	0.00185125	24.3208	0	26	0	chr18	196636	199316	+	USP14
chr10_84477664_84417771_+59893-CCSER2	11.2486	2433.08	0.00185125	24.3208	0	26	0	chr10	84417770	84477664	+	CCSER2
chr15_63574403_63553715_+20688-USP3	11.2486	2433.08	0.00185125	24.3208	0	26	0	chr15	63553714	63574403	+	USP3
chr7_158799072_158759486_-39586-ESYT2	11.2486	2433.08	0.00185125	24.3208	0	26	0	chr7	158759485	158799072	-	ESYT2
chr19_4409759_4405912_+3847-CHAF1A	11.2486	2433.08	0.00185125	24.3208	0	26	0	chr19	4405911	4409759	+	CHAF1A
chr1_246551302_246544521_-6781-TFB2M	-11.0628	0.000467489	0.00192915	0	21.3809	0	20	chr1	246544520	246551302	-	TFB2M
chr9_20740340_20711754_+28586-FOCAD	-11.0628	0.000467489	0.00192915	0	21.3809	0	20	chr9	20711753	20740340	+	FOCAD
chr4_1327703_1311979_+15724-MAEA	-11.0628	0.000467489	0.00192915	0	21.3809	0	20	chr4	1311978	1327703	+	MAEA
chr1_180413471_180397516_-15955-ACBD6	-11.0628	0.000467489	0.00192915	0	21.3809	0	20	chr1	180397515	180413471	-	ACBD6
chr15_65558731_65551676_+7055-HACD3	-11.0628	0.000467489	0.00192915	0	21.3809	0	20	chr15	65551675	65558731	+	HACD3
chr2_203417081_203383157_+33924-ABI2	-11.0628	0.000467489	0.00192915	0	21.3809	0	20	chr2	203383156	203417081	+	ABI2
chr15_64974747_64969255_-5492-SPG21	-11.0628	0.000467489	0.00192915	0	21.3809	0	20	chr15	64969254	64974747	-	SPG21
chr15_65452102_65450999_-1103-DPP8	-11.0628	0.000467489	0.00192915	0	21.3809	0	20	chr15	65450998	65452102	-	DPP8
chr7_6474284_6469596_-4688-KDELR2	-11.0628	0.000467489	0.00192915	0	21.3809	0	20	chr7	6469595	6474284	-	KDELR2
chr22_38501280_38499400_-1880-DDX17	-11.0628	0.000467489	0.00192915	0	21.3809	0	20	chr22	38499399	38501280	-	DDX17
chr10_91251440_91240484_+10956-PCGF5	-11.0628	0.000467489	0.00192915	0	21.3809	0	20	chr10	91240483	91251440	+	PCGF5
chr18_74781502_74630967_+150535-ZNF407	-11.0628	0.000467489	0.00192915	0	21.3809	0	20	chr18	74630966	74781502	+	ZNF407
chr13_20809967_20796076_-13891-XPO4	-11.0628	0.000467489	0.00192915	0	21.3809	0	20	chr13	20796075	20809967	-	XPO4
chr10_113089540_113040025_+49515-TCF7L2	-11.0628	0.000467489	0.00192915	0	21.3809	0	20	chr10	113040024	113089540	+	TCF7L2
chr9_5914062_5787061_-127001-ERMP1	-11.0628	0.000467489	0.00192915	0	21.3809	0	20	chr9	5787060	5914062	-	ERMP1
chr15_85100198_85064370_+35828-PDE8A	-11.0628	0.000467489	0.00192915	0	21.3809	0	20	chr15	85064369	85100198	+	PDE8A
chr2_38591648_38573210_-18438-HNRNPLL	-11.0628	0.000467489	0.00192915	0	21.3809	0	20	chr2	38573209	38591648	-	HNRNPLL
chr2_61482539_61481185_-1354-XPO1	-11.0628	0.000467489	0.00192915	0	21.3809	0	20	chr2	61481184	61482539	-	XPO1
chr14_92096137_92093252_-2885-ATXN3	-11.0628	0.000467489	0.00192915	0	21.3809	0	20	chr14	92093251	92096137	-	ATXN3
chr11_68583129_68567014_+16115-PPP6R3	-11.0628	0.000467489	0.00192915	0	21.3809	0	20	chr11	68567013	68583129	+	PPP6R3
chr12_57296551_57288857_-7694-R3HDM2	-11.0628	0.000467489	0.00192915	0	21.3809	0	20	chr12	57288856	57296551	-	R3HDM2
chr3_121487509_121449315_-38194-POLQ	-11.0628	0.000467489	0.00192915	0	21.3809	0	20	chr3	121449314	121487509	-	POLQ
chr2_112116203_112059977_+56226-TMEM87B	-11.0628	0.000467489	0.00192915	0	21.3809	0	20	chr2	112059976	112116203	+	TMEM87B
chr14_74782325_74780405_+1920-YLPM1	-11.0628	0.000467489	0.00192915	0	21.3809	0	20	chr14	74780404	74782325	+	YLPM1
chr2_63439871_63404048_-35823-WDPCP	-11.0628	0.000467489	0.00192915	0	21.3809	0	20	chr2	63404047	63439871	-	WDPCP
chr2_61333971_61325375_-8596-USP34	-4.18538	0.0549638	0.00217766	1.87083	34.2094	2	32	chr2	61325374	61333971	-	USP34
chr1_99999415_99993537_+5878-SLC35A3	11.1331	2245.99	0.00248119	22.4499	0	24	0	chr1	99993536	99999415	+	SLC35A3
chr3_146124229_146102755_-21474-PLOD2	11.1331	2245.99	0.00248119	22.4499	0	24	0	chr3	146102754	146124229	-	PLOD2
chr15_34904505_34900622_-3883-AQR	11.1331	2245.99	0.00248119	22.4499	0	24	0	chr15	34900621	34904505	-	AQR
chr8_104509074_104499317_-9757-LRP12	11.1331	2245.99	0.00248119	22.4499	0	24	0	chr8	104499316	104509074	-	LRP12
chr15_78471924_78470532_+1392-IREB2	11.1331	2245.99	0.00248119	22.4499	0	24	0	chr15	78470531	78471924	+	IREB2
chr3_136328857_136316941_+11916-PCCB	11.1331	2245.99	0.00248119	22.4499	0	24	0	chr3	136316940	136328857	+	PCCB
chr5_41807438_41749527_-57911-OXCT1	11.1331	2245.99	0.00248119	22.4499	0	24	0	chr5	41749526	41807438	-	OXCT1
chr4_37638504_37631385_-7119-RELL1	11.1331	2245.99	0.00248119	22.4499	0	24	0	chr4	37631384	37638504	-	RELL1
chr2_121469960_121425139_-44821-CLASP1	11.1331	2245.99	0.00248119	22.4499	0	24	0	chr2	121425138	121469960	-	CLASP1
chr22_32485209_32478981_+6228-FBXO7	11.1331	2245.99	0.00248119	22.4499	0	24	0	chr22	32478980	32485209	+	FBXO7
chr20_37065473_37056146_-9327-RBL1	-3.64853	0.0797411	0.00252979	3.74166	47.038	4	44	chr20	37056145	37065473	-	RBL1
chr11_32596047_32589547_+6500-EIF3M	-3.36083	0.0973395	0.00272054	7.48331	76.9712	8	72	chr11	32589546	32596047	+	EIF3M
chr18_42049605_42027443_+22162-PIK3C3	-4.09229	0.0586269	0.00281616	1.87083	32.0713	2	30	chr18	42027442	42049605	+	PIK3C3
chr3_172307501_172251260_+56241-FNDC3B	-10.9109	0.000519405	0.00288846	0	19.2428	0	18	chr3	172251259	172307501	+	FNDC3B
chr4_147955374_147906638_+48736-ARHGAP10	-10.9109	0.000519405	0.00288846	0	19.2428	0	18	chr4	147906637	147955374	+	ARHGAP10
chr11_77629899_77611315_-18584-CLNS1A	-10.9109	0.000519405	0.00288846	0	19.2428	0	18	chr11	77611314	77629899	-	CLNS1A
chr2_173956232_173954873_-1359-SP3	-10.9109	0.000519405	0.00288846	0	19.2428	0	18	chr2	173954872	173956232	-	SP3
chr6_136720589_136694140_-26449-MAP3K5	-10.9109	0.000519405	0.00288846	0	19.2428	0	18	chr6	136694139	136720589	-	MAP3K5
chr3_141540609_141512163_+28446-RASA2	-10.9109	0.000519405	0.00288846	0	19.2428	0	18	chr3	141512162	141540609	+	RASA2
chr8_129904585_129896672_-7913-FAM49B	-10.9109	0.000519405	0.00288846	0	19.2428	0	18	chr8	129896671	129904585	-	FAM49B
chr2_68141795_68137299_-4496-WDR92	-10.9109	0.000519405	0.00288846	0	19.2428	0	18	chr2	68137298	68141795	-	WDR92
chr1_15876678_15872816_+3862-SPEN	-10.9109	0.000519405	0.00288846	0	19.2428	0	18	chr1	15872815	15876678	+	SPEN
chr2_199348970_199348435_-535-na	-10.9109	0.000519405	0.00288846	0	19.2428	0	18	chr2	199348434	199348970	-	na
chr1_93325895_93324635_-1260-CCDC18-AS1	-10.9109	0.000519405	0.00288846	0	19.2428	0	18	chr1	93324634	93325895	-	CCDC18-AS1
chrX_20167747_20162964_-4783-RPS6KA3	-10.9109	0.000519405	0.00288846	0	19.2428	0	18	chrX	20162963	20167747	-	RPS6KA3
chr3_15229059_15212104_+16955-CAPN7	-10.9109	0.000519405	0.00288846	0	19.2428	0	18	chr3	15212103	15229059	+	CAPN7
chr1_200598421_200581201_-17220-KIF14	-10.9109	0.000519405	0.00288846	0	19.2428	0	18	chr1	200581200	200598421	-	KIF14
chr9_92285839_92256680_-29159-IARS	-10.9109	0.000519405	0.00288846	0	19.2428	0	18	chr9	92256679	92285839	-	IARS
chr2_70181997_70165092_-16905-C2orf42	-10.9109	0.000519405	0.00288846	0	19.2428	0	18	chr2	70165091	70181997	-	C2orf42
chr15_55966546_55951376_-15170-NEDD4	-10.9109	0.000519405	0.00288846	0	19.2428	0	18	chr15	55951375	55966546	-	NEDD4
chr2_48362707_48346201_+16506-FOXN2	-10.9109	0.000519405	0.00288846	0	19.2428	0	18	chr2	48346200	48362707	+	FOXN2
chr13_19993919_19993063_+856-ZMYM2	-10.9109	0.000519405	0.00288846	0	19.2428	0	18	chr13	19993062	19993919	+	ZMYM2
chr11_85990399_85981745_-8654-PICALM	-10.9109	0.000519405	0.00288846	0	19.2428	0	18	chr11	85981744	85990399	-	PICALM
chr13_48090418_48077153_-13265-MED4	-10.9109	0.000519405	0.00288846	0	19.2428	0	18	chr13	48077152	48090418	-	MED4
chr5_134698057_134697126_+931-SEC24A	-10.9109	0.000519405	0.00288846	0	19.2428	0	18	chr5	134697125	134698057	+	SEC24A
chr7_65976202_65964323_-11879-GUSB	-10.9109	0.000519405	0.00288846	0	19.2428	0	18	chr7	65964322	65976202	-	GUSB
chr10_110126503_110124017_+2486-ADD3	11.0077	2058.91	0.00337992	20.5791	0	22	0	chr10	110124016	110126503	+	ADD3
chr2_134318739_134253095_+65644-MGAT5	11.0077	2058.91	0.00337992	20.5791	0	22	0	chr2	134253094	134318739	+	MGAT5
chr2_206881891_206841107_+40784-FASTKD2	11.0077	2058.91	0.00337992	20.5791	0	22	0	chr2	206841106	206881891	+	FASTKD2
chr21_15842540_15833348_+9192-USP25	11.0077	2058.91	0.00337992	20.5791	0	22	0	chr21	15833347	15842540	+	USP25
chr18_76855201_76849526_+5675-ZNF236	11.0077	2058.91	0.00337992	20.5791	0	22	0	chr18	76849525	76855201	+	ZNF236
chr5_77464809_77451291_-13518-WDR41	11.0077	2058.91	0.00337992	20.5791	0	22	0	chr5	77451290	77464809	-	WDR41
chr5_131417615_131415071_-2544-LOC105379173	11.0077	2058.91	0.00337992	20.5791	0	22	0	chr5	131415070	131417615	-	LOC105379173
chr16_19711440_19705999_-5441-KNOP1	11.0077	2058.91	0.00337992	20.5791	0	22	0	chr16	19705998	19711440	-	KNOP1
chr2_61186754_61178981_+7773-AHSA2	11.0077	2058.91	0.00337992	20.5791	0	22	0	chr2	61178980	61186754	+	AHSA2
chr8_58635546_58623220_-12326-NSMAF	11.0077	2058.91	0.00337992	20.5791	0	22	0	chr8	58623219	58635546	-	NSMAF
chr2_47445657_47408401_+37256-MSH2	11.0077	2058.91	0.00337992	20.5791	0	22	0	chr2	47408400	47445657	+	MSH2
chr4_2956811_2954424_-2387-NOP14	11.0077	2058.91	0.00337992	20.5791	0	22	0	chr4	2954423	2956811	-	NOP14
chr4_38103157_38089932_+13225-TBC1D1	11.0077	2058.91	0.00337992	20.5791	0	22	0	chr4	38089931	38103157	+	TBC1D1
chr17_47613725_47601608_+12117-NPEPPS	-3.99279	0.0628131	0.00367922	1.87083	29.9333	2	28	chr17	47601607	47613725	+	NPEPPS
chr13_100273346_100268689_+4657-PCCA	-3.99279	0.0628131	0.00367922	1.87083	29.9333	2	28	chr13	100268688	100273346	+	PCCA
chr8_140890769_140800459_-90310-PTK2	-3.99279	0.0628131	0.00367922	1.87083	29.9333	2	28	chr8	140800458	140890769	-	PTK2
chr7_842130_832505_+9625-SUN1	-3.99279	0.0628131	0.00367922	1.87083	29.9333	2	28	chr7	832504	842130	+	SUN1
chr6_18249839_18236452_-13387-DEK	-10.741	0.000584292	0.00444414	0	17.1047	0	16	chr6	18236451	18249839	-	DEK
chr6_148487715_148468545_+19170-SASH1	-10.741	0.000584292	0.00444414	0	17.1047	0	16	chr6	148468544	148487715	+	SASH1
chr13_100368574_100330561_+38013-PCCA	-10.741	0.000584292	0.00444414	0	17.1047	0	16	chr13	100330560	100368574	+	PCCA
chr19_17060092_17052825_-7267-HAUS8	-10.741	0.000584292	0.00444414	0	17.1047	0	16	chr19	17052824	17060092	-	HAUS8
chr20_5175279_5173523_+1756-CDS2	-10.741	0.000584292	0.00444414	0	17.1047	0	16	chr20	5173522	5175279	+	CDS2
chr18_36164667_36141137_+23530-ELP2	-10.741	0.000584292	0.00444414	0	17.1047	0	16	chr18	36141136	36164667	+	ELP2
chr6_36540204_36495647_-44557-STK38	-10.741	0.000584292	0.00444414	0	17.1047	0	16	chr6	36495646	36540204	-	STK38
chr11_110159490_110136663_+22827-ZC3H12C	-10.741	0.000584292	0.00444414	0	17.1047	0	16	chr11	110136662	110159490	+	ZC3H12C
chr6_43019366_43017134_+2232-KLHDC3	-10.741	0.000584292	0.00444414	0	17.1047	0	16	chr6	43017133	43019366	+	KLHDC3
chr4_83453945_83448783_-5162-HELQ	-10.741	0.000584292	0.00444414	0	17.1047	0	16	chr4	83448782	83453945	-	HELQ
chr11_44171742_44107683_+64059-EXT2	-10.741	0.000584292	0.00444414	0	17.1047	0	16	chr11	44107682	44171742	+	EXT2
chr10_37856337_37831232_-25105-ZNF248	-10.741	0.000584292	0.00444414	0	17.1047	0	16	chr10	37831231	37856337	-	ZNF248
chr2_224557856_224528947_-28909-CUL3	-10.741	0.000584292	0.00444414	0	17.1047	0	16	chr2	224528946	224557856	-	CUL3
chr11_32973549_32966300_+7249-QSER1	-10.741	0.000584292	0.00444414	0	17.1047	0	16	chr11	32966299	32973549	+	QSER1
chr5_55273377_55267138_-6239-DHX29	-10.741	0.000584292	0.00444414	0	17.1047	0	16	chr5	55267137	55273377	-	DHX29
chr11_119232695_119232448_+247-CBL	-10.741	0.000584292	0.00444414	0	17.1047	0	16	chr11	119232447	119232695	+	CBL
chr10_75151106_75150514_+592-SAMD8	-10.741	0.000584292	0.00444414	0	17.1047	0	16	chr10	75150513	75151106	+	SAMD8
chr1_150939974_150927704_+12270-SETDB1	-10.741	0.000584292	0.00444414	0	17.1047	0	16	chr1	150927703	150939974	+	SETDB1
chr10_101957732_101939863_-17869-C10orf76	-10.741	0.000584292	0.00444414	0	17.1047	0	16	chr10	101939862	101957732	-	C10orf76
chr5_7892913_7870770_+22143-MTRR	-10.741	0.000584292	0.00444414	0	17.1047	0	16	chr5	7870769	7892913	+	MTRR
chr16_75640349_75635680_-4669-KARS	-10.741	0.000584292	0.00444414	0	17.1047	0	16	chr16	75635679	75640349	-	KARS
chr15_41070547_41059867_-10680-INO80	-10.741	0.000584292	0.00444414	0	17.1047	0	16	chr15	41059866	41070547	-	INO80
chr1_85358847_85350415_-8432-DDAH1	-10.741	0.000584292	0.00444414	0	17.1047	0	16	chr1	85350414	85358847	-	DDAH1
chr2_241143074_241122732_-20342-PASK	-10.741	0.000584292	0.00444414	0	17.1047	0	16	chr2	241122731	241143074	-	PASK
chr8_143255122_143249690_+5432-ZFP41	-10.741	0.000584292	0.00444414	0	17.1047	0	16	chr8	143249689	143255122	+	ZFP41
chr9_19316839_19286769_+30070-DENND4C	-10.741	0.000584292	0.00444414	0	17.1047	0	16	chr9	19286768	19316839	+	DENND4C
chr18_76875664_76849526_+26138-ZNF236	-10.741	0.000584292	0.00444414	0	17.1047	0	16	chr18	76849525	76875664	+	ZNF236
chr3_63839773_63834063_-5710-THOC7	-10.741	0.000584292	0.00444414	0	17.1047	0	16	chr3	63834062	63839773	-	THOC7
chr1_233263122_233054268_-208854-PCNX2	-10.741	0.000584292	0.00444414	0	17.1047	0	16	chr1	233054267	233263122	-	PCNX2
chr6_158452268_158448996_+3272-TULP4	-10.741	0.000584292	0.00444414	0	17.1047	0	16	chr6	158448995	158452268	+	TULP4
chr2_101033758_101027383_-6375-TBC1D8	-10.741	0.000584292	0.00444414	0	17.1047	0	16	chr2	101027382	101033758	-	TBC1D8
chr10_68969121_68963291_+5830-DDX21	-10.741	0.000584292	0.00444414	0	17.1047	0	16	chr10	68963290	68969121	+	DDX21
chr2_235750488_235740963_+9525-AGAP1	-10.741	0.000584292	0.00444414	0	17.1047	0	16	chr2	235740962	235750488	+	AGAP1
chr1_112616895_112597971_-18924-ST7L	-10.741	0.000584292	0.00444414	0	17.1047	0	16	chr1	112597970	112616895	-	ST7L
chr4_74181791_74174506_+7285-MTHFD2L	-10.741	0.000584292	0.00444414	0	17.1047	0	16	chr4	74174505	74181791	+	MTHFD2L
chr10_27038054_27028852_-9202-ANKRD26	-10.741	0.000584292	0.00444414	0	17.1047	0	16	chr10	27028851	27038054	-	ANKRD26
chr5_180287067_180261684_-25383-MAPK9	-10.741	0.000584292	0.00444414	0	17.1047	0	16	chr5	180261683	180287067	-	MAPK9
chr9_131447804_131430090_+17714-PRRC2B	-10.741	0.000584292	0.00444414	0	17.1047	0	16	chr9	131430089	131447804	+	PRRC2B
chr4_185346650_185339379_+7271-SNX25	-10.741	0.000584292	0.00444414	0	17.1047	0	16	chr4	185339378	185346650	+	SNX25
chr2_159279945_159248372_-31573-WDSUB1	-10.741	0.000584292	0.00444414	0	17.1047	0	16	chr2	159248371	159279945	-	WDSUB1
chr10_73345241_73335430_-9811-CFAP70	-10.741	0.000584292	0.00444414	0	17.1047	0	16	chr10	73335429	73345241	-	CFAP70
chr19_19569584_19564933_-4651-PBX4	-10.741	0.000584292	0.00444414	0	17.1047	0	16	chr19	19564932	19569584	-	PBX4
chr1_205664886_205661861_-3025-SLC45A3	-10.741	0.000584292	0.00444414	0	17.1047	0	16	chr1	205661860	205664886	-	SLC45A3
chr12_31719356_31701863_-17493-AMN1	-10.741	0.000584292	0.00444414	0	17.1047	0	16	chr12	31701862	31719356	-	AMN1
chr3_47088247_47079512_-8735-SETD2	-10.741	0.000584292	0.00444414	0	17.1047	0	16	chr3	47079511	47088247	-	SETD2
chr2_61339681_61325375_-14306-USP34	-10.741	0.000584292	0.00444414	0	17.1047	0	16	chr2	61325374	61339681	-	USP34
chr7_50705323_50612741_-92582-GRB10	-10.741	0.000584292	0.00444414	0	17.1047	0	16	chr7	50612740	50705323	-	GRB10
chr17_19963022_19939713_-23309-AKAP10	-10.741	0.000584292	0.00444414	0	17.1047	0	16	chr17	19939712	19963022	-	AKAP10
chr5_39030572_39002535_-28037-RICTOR	-10.741	0.000584292	0.00444414	0	17.1047	0	16	chr5	39002534	39030572	-	RICTOR
chr17_2676606_2672655_+3951-PAFAH1B1	-10.741	0.000584292	0.00444414	0	17.1047	0	16	chr17	2672654	2676606	+	PAFAH1B1
chr15_52593736_52584745_-8991-FAM214A	-10.741	0.000584292	0.00444414	0	17.1047	0	16	chr15	52584744	52593736	-	FAM214A
chr17_29510992_29495560_+15432-TAOK1	-10.741	0.000584292	0.00444414	0	17.1047	0	16	chr17	29495559	29510992	+	TAOK1
chr11_126204328_126203345_-983-RPUSD4	-10.741	0.000584292	0.00444414	0	17.1047	0	16	chr11	126203344	126204328	-	RPUSD4
chr17_39909924_39908958_-966-GSDMB	-10.741	0.000584292	0.00444414	0	17.1047	0	16	chr17	39908957	39909924	-	GSDMB
chr7_92237759_92213195_-24564-KRIT1	-10.741	0.000584292	0.00444414	0	17.1047	0	16	chr7	92213194	92237759	-	KRIT1
chr5_119479021_119471636_+7385-HSD17B4	-10.741	0.000584292	0.00444414	0	17.1047	0	16	chr5	119471635	119479021	+	HSD17B4
chr1_39857417_39853970_-3447-TRIT1	-10.741	0.000584292	0.00444414	0	17.1047	0	16	chr1	39853969	39857417	-	TRIT1
chr12_2836956_2822794_+14162-ITFG2	-10.741	0.000584292	0.00444414	0	17.1047	0	16	chr12	2822793	2836956	+	ITFG2
chr6_129608052_129583988_-24064-ARHGAP18	-10.741	0.000584292	0.00444414	0	17.1047	0	16	chr6	129583987	129608052	-	ARHGAP18
chr4_468952_467617_-1335-na	-10.741	0.000584292	0.00444414	0	17.1047	0	16	chr4	467616	468952	-	na
chr2_70182935_70160625_-22310-C2orf42	-10.741	0.000584292	0.00444414	0	17.1047	0	16	chr2	70160624	70182935	-	C2orf42
chr14_67347453_67345768_-1685-ATP6V1D	-10.741	0.000584292	0.00444414	0	17.1047	0	16	chr14	67345767	67347453	-	ATP6V1D
chr7_152435787_152309966_-125821-KMT2C	-10.741	0.000584292	0.00444414	0	17.1047	0	16	chr7	152309965	152435787	-	KMT2C
chr11_43840064_43798320_+41744-HSD17B12	-10.741	0.000584292	0.00444414	0	17.1047	0	16	chr11	43798319	43840064	+	HSD17B12
chr12_122264199_122261261_-2938-VPS33A	-10.741	0.000584292	0.00444414	0	17.1047	0	16	chr12	122261260	122264199	-	VPS33A
chr16_18842454_18839698_-2756-SMG1	-10.741	0.000584292	0.00444414	0	17.1047	0	16	chr16	18839697	18842454	-	SMG1
chr7_117592657_117504253_+88404-CFTR	-10.741	0.000584292	0.00444414	0	17.1047	0	16	chr7	117504252	117592657	+	CFTR
chr5_80147284_80146090_-1194-SERINC5	-10.741	0.000584292	0.00444414	0	17.1047	0	16	chr5	80146089	80147284	-	SERINC5
chr12_10595927_10581542_-14385-KLRA1P	-10.741	0.000584292	0.00444414	0	17.1047	0	16	chr12	10581541	10595927	-	KLRA1P
chr17_19958571_19958014_-557-AKAP10	-10.741	0.000584292	0.00444414	0	17.1047	0	16	chr17	19958013	19958571	-	AKAP10
chr2_70182935_70179532_-3403-C2orf42	-10.741	0.000584292	0.00444414	0	17.1047	0	16	chr2	70179531	70182935	-	C2orf42
chr16_89548113_89544648_+3465-SPG7	-10.741	0.000584292	0.00444414	0	17.1047	0	16	chr16	89544647	89548113	+	SPG7
chr12_117049158_117046559_-2599-TESC	-10.741	0.000584292	0.00444414	0	17.1047	0	16	chr12	117046558	117049158	-	TESC
chr16_4262701_4261779_-922-TFAP4	-10.741	0.000584292	0.00444414	0	17.1047	0	16	chr16	4261778	4262701	-	TFAP4
chr18_79736521_79728907_+7614-CTDP1	-10.741	0.000584292	0.00444414	0	17.1047	0	16	chr18	79728906	79736521	+	CTDP1
chr2_112559574_112547012_+12562-POLR1B	-10.741	0.000584292	0.00444414	0	17.1047	0	16	chr2	112547011	112559574	+	POLR1B
chr12_101334504_101333301_+1203-UTP20	-10.741	0.000584292	0.00444414	0	17.1047	0	16	chr12	101333300	101334504	+	UTP20
chr17_40131584_40131289_+295-MSL1	-10.741	0.000584292	0.00444414	0	17.1047	0	16	chr17	40131288	40131584	+	MSL1
chr2_119340361_119339827_-534-C2orf76	-10.741	0.000584292	0.00444414	0	17.1047	0	16	chr2	119339826	119340361	-	C2orf76
chr20_35659014_35655202_-3812-CPNE1	-10.741	0.000584292	0.00444414	0	17.1047	0	16	chr20	35655201	35659014	-	CPNE1
chr11_108190500_108169744_-20756-NPAT	-10.741	0.000584292	0.00444414	0	17.1047	0	16	chr11	108169743	108190500	-	NPAT
chr4_183693147_183682732_+10415-TRAPPC11	-10.741	0.000584292	0.00444414	0	17.1047	0	16	chr4	183682731	183693147	+	TRAPPC11
chr2_43527988_43485234_-42754-THADA	-10.741	0.000584292	0.00444414	0	17.1047	0	16	chr2	43485233	43527988	-	THADA
chr6_151092587_150955995_+136592-MTHFD1L	-10.741	0.000584292	0.00444414	0	17.1047	0	16	chr6	150955994	151092587	+	MTHFD1L
chr10_31502509_31461037_+41472-ZEB1	-10.741	0.000584292	0.00444414	0	17.1047	0	16	chr10	31461036	31502509	+	ZEB1
chr15_69441079_69429111_+11968-KIF23	-10.741	0.000584292	0.00444414	0	17.1047	0	16	chr15	69429110	69441079	+	KIF23
chr12_42387535_42374956_+12579-PPHLN1	-10.741	0.000584292	0.00444414	0	17.1047	0	16	chr12	42374955	42387535	+	PPHLN1
chr16_71681905_71676447_-5458-PHLPP2	-10.741	0.000584292	0.00444414	0	17.1047	0	16	chr16	71676446	71681905	-	PHLPP2
chr17_10632016_10631611_-405-MYH3	-10.741	0.000584292	0.00444414	0	17.1047	0	16	chr17	10631610	10632016	-	MYH3
chr19_1422396_1417500_+4896-DAZAP1	-10.741	0.000584292	0.00444414	0	17.1047	0	16	chr19	1417499	1422396	+	DAZAP1
chr2_39022840_39010584_-12256-SOS1	-10.741	0.000584292	0.00444414	0	17.1047	0	16	chr2	39010583	39022840	-	SOS1
chr8_33461725_33453216_-8509-FUT10	-10.741	0.000584292	0.00444414	0	17.1047	0	16	chr8	33453215	33461725	-	FUT10
chr18_9388420_9388040_+380-na	10.8702	1871.83	0.00468812	18.7083	0	20	0	chr18	9388039	9388420	+	na
chr2_39337581_39331917_-5664-MAP4K3	10.8702	1871.83	0.00468812	18.7083	0	20	0	chr2	39331916	39337581	-	MAP4K3
chrX_86027557_85956153_-71404-CHM	10.8702	1871.83	0.00468812	18.7083	0	20	0	chrX	85956152	86027557	-	CHM
chr2_47839769_47832964_-6805-FBXO11	10.8702	1871.83	0.00468812	18.7083	0	20	0	chr2	47832963	47839769	-	FBXO11
chr8_123231757_123226500_-5257-C8orf76	10.8702	1871.83	0.00468812	18.7083	0	20	0	chr8	123226499	123231757	-	C8orf76
chr22_24056360_24035444_+20916-CABIN1	10.8702	1871.83	0.00468812	18.7083	0	20	0	chr22	24035443	24056360	+	CABIN1
chr16_53879987_53873786_+6201-FTO	10.8702	1871.83	0.00468812	18.7083	0	20	0	chr16	53873785	53879987	+	FTO
chr8_81718224_81713918_-4306-ZFAND1	10.8702	1871.83	0.00468812	18.7083	0	20	0	chr8	81713917	81718224	-	ZFAND1
chr8_97691188_97661072_+30116-MTDH	10.8702	1871.83	0.00468812	18.7083	0	20	0	chr8	97661071	97691188	+	MTDH
chr6_57055797_57050774_+5023-KIAA1586	10.8702	1871.83	0.00468812	18.7083	0	20	0	chr6	57050773	57055797	+	KIAA1586
chr15_72208891_72206728_-2163-PKM	10.8702	1871.83	0.00468812	18.7083	0	20	0	chr15	72206727	72208891	-	PKM
chr2_62225414_62222212_+3202-B3GNT2	10.8702	1871.83	0.00468812	18.7083	0	20	0	chr2	62222211	62225414	+	B3GNT2
chr16_28873579_28871780_+1799-SH2B1	10.8702	1871.83	0.00468812	18.7083	0	20	0	chr16	28871779	28873579	+	SH2B1
chr3_132719830_132713126_-6704-NPHP3	10.8702	1871.83	0.00468812	18.7083	0	20	0	chr3	132713125	132719830	-	NPHP3
chr10_92630364_92621385_+8979-KIF11	10.8702	1871.83	0.00468812	18.7083	0	20	0	chr10	92621384	92630364	+	KIF11
chr14_39279537_39276934_+2603-CTAGE5	10.8702	1871.83	0.00468812	18.7083	0	20	0	chr14	39276933	39279537	+	CTAGE5
chr7_16697061_16682780_+14281-BZW2	10.8702	1871.83	0.00468812	18.7083	0	20	0	chr7	16682779	16697061	+	BZW2
chr3_142215692_142198802_-16890-GK5	10.8702	1871.83	0.00468812	18.7083	0	20	0	chr3	142198801	142215692	-	GK5
chr6_89688808_89677570_-11238-MDN1	10.8702	1871.83	0.00468812	18.7083	0	20	0	chr6	89677569	89688808	-	MDN1
chr3_52916214_52912538_-3676-SFMBT1	10.8702	1871.83	0.00468812	18.7083	0	20	0	chr3	52912537	52916214	-	SFMBT1
chr7_155302417_155301566_+851-INSIG1	10.8702	1871.83	0.00468812	18.7083	0	20	0	chr7	155301565	155302417	+	INSIG1
chr2_218740584_218737579_+3005-TTLL4	10.8702	1871.83	0.00468812	18.7083	0	20	0	chr2	218737578	218740584	+	TTLL4
chr2_172596023_172568741_+27282-PDK1	10.8702	1871.83	0.00468812	18.7083	0	20	0	chr2	172568740	172596023	+	PDK1
chr14_49674427_49664626_-9801-POLE2	10.8702	1871.83	0.00468812	18.7083	0	20	0	chr14	49664625	49674427	-	POLE2
chr15_80982182_80978766_-3416-MESDC2	10.8702	1871.83	0.00468812	18.7083	0	20	0	chr15	80978765	80982182	-	MESDC2
chr4_139341069_139336848_+4221-NAA15	10.8702	1871.83	0.00468812	18.7083	0	20	0	chr4	139336847	139341069	+	NAA15
chr14_55648870_55648025_+845-KTN1	10.8702	1871.83	0.00468812	18.7083	0	20	0	chr14	55648024	55648870	+	KTN1
chr2_205301701_204661809_+639892-PARD3B	10.8702	1871.83	0.00468812	18.7083	0	20	0	chr2	204661808	205301701	+	PARD3B
chr4_40986415_40978404_-8011-na	10.8702	1871.83	0.00468812	18.7083	0	20	0	chr4	40978403	40986415	-	na
chr5_36976402_36953618_+22784-NIPBL	10.8702	1871.83	0.00468812	18.7083	0	20	0	chr5	36953617	36976402	+	NIPBL
chr3_8852948_8840196_-12752-LOC107984112	10.8702	1871.83	0.00468812	18.7083	0	20	0	chr3	8840195	8852948	-	LOC107984112
chr9_85660973_85575315_-85658-AGTPBP1	10.8702	1871.83	0.00468812	18.7083	0	20	0	chr9	85575314	85660973	-	AGTPBP1
chr12_27380404_27368262_+12142-ARNTL2	-3.88591	0.0676431	0.00485945	1.87083	27.7952	2	26	chr12	27368261	27380404	+	ARNTL2
chr2_199433514_199380364_-53150-SATB2	3.26477	9.61157	0.00508738	61.7373	6.41427	66	6	chr2	199380363	199433514	-	SATB2
chr5_130811692_130798539_-13153-LOC107986449	-4.49991	0.044197	0.00549037	0.935414	21.3809	1	20	chr5	130798538	130811692	-	LOC107986449
chr12_57398198_57395749_-2449-R3HDM2	-3.35909	0.0974567	0.00557098	3.74166	38.4856	4	36	chr12	57395748	57398198	-	R3HDM2
chr1_23050520_23030469_+20051-KDM1A	3.16341	8.95944	0.00564817	76.704	8.55236	82	8	chr1	23030468	23050520	+	KDM1A
chr10_94032252_94030683_+1569-PLCE1	3.8011	13.9395	0.00595474	29.9333	2.13809	32	2	chr10	94030682	94032252	+	PLCE1
chr8_42049707_42048378_-1329-KAT6A	3.32788	10.0414	0.00637737	43.0291	4.27618	46	4	chr8	42048377	42049707	-	KAT6A
chr3_120093593_119916044_-177549-GSK3B	-3.77048	0.0732779	0.00649327	1.87083	25.6571	2	24	chr3	119916043	120093593	-	GSK3B
chr11_126273454_126272969_+485-FOXRED1	-3.77048	0.0732779	0.00649327	1.87083	25.6571	2	24	chr11	126272968	126273454	+	FOXRED1
chr2_135680324_135651730_+28594-R3HDM1	10.7183	1684.75	0.00663523	16.8375	0	18	0	chr2	135651729	135680324	+	R3HDM1
chr2_20256170_20254863_-1307-PUM2	10.7183	1684.75	0.00663523	16.8375	0	18	0	chr2	20254862	20256170	-	PUM2
chr9_100242679_100215401_+27278-INVS	10.7183	1684.75	0.00663523	16.8375	0	18	0	chr9	100215400	100242679	+	INVS
chr11_86031611_85981129_-50482-PICALM	10.7183	1684.75	0.00663523	16.8375	0	18	0	chr11	85981128	86031611	-	PICALM
chr20_18483763_18472842_+10921-POLR3F	10.7183	1684.75	0.00663523	16.8375	0	18	0	chr20	18472841	18483763	+	POLR3F
chr1_207767195_207757014_+10181-CD46	10.7183	1684.75	0.00663523	16.8375	0	18	0	chr1	207757013	207767195	+	CD46
chr5_138021197_138006990_-14207-FAM13B	10.7183	1684.75	0.00663523	16.8375	0	18	0	chr5	138006989	138021197	-	FAM13B
chr3_183728851_183717651_+11200-YEATS2	10.7183	1684.75	0.00663523	16.8375	0	18	0	chr3	183717650	183728851	+	YEATS2
chr18_192900_178933_+13967-USP14	10.7183	1684.75	0.00663523	16.8375	0	18	0	chr18	178932	192900	+	USP14
chr8_127149672_127140744_-8928-LOC105375752	10.7183	1684.75	0.00663523	16.8375	0	18	0	chr8	127140743	127149672	-	LOC105375752
chr11_108335961_108315823_+20138-ATM	10.7183	1684.75	0.00663523	16.8375	0	18	0	chr11	108315822	108335961	+	ATM
chr1_58539310_58527261_-12049-OMA1	10.7183	1684.75	0.00663523	16.8375	0	18	0	chr1	58527260	58539310	-	OMA1
chr13_113520733_113495502_+25231-TMCO3	10.7183	1684.75	0.00663523	16.8375	0	18	0	chr13	113495501	113520733	+	TMCO3
chr1_113941459_113940382_+1077-HIPK1	10.7183	1684.75	0.00663523	16.8375	0	18	0	chr1	113940381	113941459	+	HIPK1
chr2_63862928_63856306_+6622-UGP2	10.7183	1684.75	0.00663523	16.8375	0	18	0	chr2	63856305	63862928	+	UGP2
chr4_139073567_139060324_-13243-ELF2	10.7183	1684.75	0.00663523	16.8375	0	18	0	chr4	139060323	139073567	-	ELF2
chr14_50303017_50247041_-55976-L2HGDH	10.7183	1684.75	0.00663523	16.8375	0	18	0	chr14	50247040	50303017	-	L2HGDH
chr1_245929937_245858496_-71441-SMYD3	10.7183	1684.75	0.00663523	16.8375	0	18	0	chr1	245858495	245929937	-	SMYD3
chr6_158625754_158573420_+52334-TMEM181	10.7183	1684.75	0.00663523	16.8375	0	18	0	chr6	158573419	158625754	+	TMEM181
chr2_175995646_175979810_-15836-KIAA1715	10.7183	1684.75	0.00663523	16.8375	0	18	0	chr2	175979809	175995646	-	KIAA1715
chr20_35725155_35724570_-585-RBM39	10.7183	1684.75	0.00663523	16.8375	0	18	0	chr20	35724569	35725155	-	RBM39
chr3_52206751_52204693_+2058-ALAS1	10.7183	1684.75	0.00663523	16.8375	0	18	0	chr3	52204692	52206751	+	ALAS1
chr14_54609625_54604372_+5253-na	10.7183	1684.75	0.00663523	16.8375	0	18	0	chr14	54604371	54609625	+	na
chr17_80138280_80136004_-2276-EIF4A3	10.7183	1684.75	0.00663523	16.8375	0	18	0	chr17	80136003	80138280	-	EIF4A3
chr7_17897446_17868407_-29039-SNX13	10.7183	1684.75	0.00663523	16.8375	0	18	0	chr7	17868406	17897446	-	SNX13
chr11_9207632_9193494_-14138-DENND5A	10.7183	1684.75	0.00663523	16.8375	0	18	0	chr11	9193493	9207632	-	DENND5A
chr6_143765798_143765261_+537-PHACTR2	10.7183	1684.75	0.00663523	16.8375	0	18	0	chr6	143765260	143765798	+	PHACTR2
chr18_58252054_58165788_+86266-NEDD4L	10.7183	1684.75	0.00663523	16.8375	0	18	0	chr18	58165787	58252054	+	NEDD4L
chr14_45097005_45095221_+1784-PRPF39	10.7183	1684.75	0.00663523	16.8375	0	18	0	chr14	45095220	45097005	+	PRPF39
chr10_96907747_96884403_+23344-LCOR	10.7183	1684.75	0.00663523	16.8375	0	18	0	chr10	96884402	96907747	+	LCOR
chr5_72889957_72887070_+2887-TNPO1	10.7183	1684.75	0.00663523	16.8375	0	18	0	chr5	72887069	72889957	+	TNPO1
chr1_47301748_47295765_-5983-STIL	10.7183	1684.75	0.00663523	16.8375	0	18	0	chr1	47295764	47301748	-	STIL
chr5_94053227_93824148_-229079-FAM172A	10.7183	1684.75	0.00663523	16.8375	0	18	0	chr5	93824147	94053227	-	FAM172A
chr5_37358151_37351190_-6961-NUP155	-10.5485	0.000667707	0.0070522	0	14.9666	0	14	chr5	37351189	37358151	-	NUP155
chr7_154998784_154954255_-44529-PAXIP1	-10.5485	0.000667707	0.0070522	0	14.9666	0	14	chr7	154954254	154998784	-	PAXIP1
chr8_142345892_142330901_-14991-TSNARE1	-10.5485	0.000667707	0.0070522	0	14.9666	0	14	chr8	142330900	142345892	-	TSNARE1
chr3_129880559_129857250_-23309-TMCC1	-10.5485	0.000667707	0.0070522	0	14.9666	0	14	chr3	129857249	129880559	-	TMCC1
chr3_42635366_42617570_+17796-NKTR	-10.5485	0.000667707	0.0070522	0	14.9666	0	14	chr3	42617569	42635366	+	NKTR
chr10_440996_419065_-21931-DIP2C	-10.5485	0.000667707	0.0070522	0	14.9666	0	14	chr10	419064	440996	-	DIP2C
chrX_123624669_123622758_-1911-THOC2	-10.5485	0.000667707	0.0070522	0	14.9666	0	14	chrX	123622757	123624669	-	THOC2
chr3_53876080_53874211_-1869-ACTR8	-10.5485	0.000667707	0.0070522	0	14.9666	0	14	chr3	53874210	53876080	-	ACTR8
chr19_23374764_23373742_-1022-ZNF91	-10.5485	0.000667707	0.0070522	0	14.9666	0	14	chr19	23373741	23374764	-	ZNF91
chr11_59659469_59658866_-603-PATL1	-10.5485	0.000667707	0.0070522	0	14.9666	0	14	chr11	59658865	59659469	-	PATL1
chr5_93563463_93544795_-18668-NR2F1-AS1	-10.5485	0.000667707	0.0070522	0	14.9666	0	14	chr5	93544794	93563463	-	NR2F1-AS1
chr7_16704669_16698048_+6621-BZW2	-10.5485	0.000667707	0.0070522	0	14.9666	0	14	chr7	16698047	16704669	+	BZW2
chr6_42975038_42972883_-2155-PEX6	-10.5485	0.000667707	0.0070522	0	14.9666	0	14	chr6	42972882	42975038	-	PEX6
chr14_50294246_50247041_-47205-L2HGDH	-10.5485	0.000667707	0.0070522	0	14.9666	0	14	chr14	50247040	50294246	-	L2HGDH
chr1_225567414_225554906_-12508-ENAH	-10.5485	0.000667707	0.0070522	0	14.9666	0	14	chr1	225554905	225567414	-	ENAH
chr21_29329693_29305204_+24489-BACH1	-10.5485	0.000667707	0.0070522	0	14.9666	0	14	chr21	29305203	29329693	+	BACH1
chr1_161802272_161778244_+24028-ATF6	-10.5485	0.000667707	0.0070522	0	14.9666	0	14	chr1	161778243	161802272	+	ATF6
chr8_144440870_144438471_-2399-TONSL	-10.5485	0.000667707	0.0070522	0	14.9666	0	14	chr8	144438470	144440870	-	TONSL
chr16_18828168_18819502_-8666-SMG1	-10.5485	0.000667707	0.0070522	0	14.9666	0	14	chr16	18819501	18828168	-	SMG1
chr3_27452498_27379249_-73249-SLC4A7	-10.5485	0.000667707	0.0070522	0	14.9666	0	14	chr3	27379248	27452498	-	SLC4A7
chr2_63487494_63433745_-53749-WDPCP	-10.5485	0.000667707	0.0070522	0	14.9666	0	14	chr2	63433744	63487494	-	WDPCP
chr15_76286481_76274412_-12069-ETFA	-10.5485	0.000667707	0.0070522	0	14.9666	0	14	chr15	76274411	76286481	-	ETFA
chr12_110143545_110128950_+14595-IFT81	-10.5485	0.000667707	0.0070522	0	14.9666	0	14	chr12	110128949	110143545	+	IFT81
chr2_224557856_224556295_-1561-CUL3	-10.5485	0.000667707	0.0070522	0	14.9666	0	14	chr2	224556294	224557856	-	CUL3
chr6_17675770_17661653_-14117-NUP153	-10.5485	0.000667707	0.0070522	0	14.9666	0	14	chr6	17661652	17675770	-	NUP153
chr16_69659899_69653236_+6663-NFAT5	-10.5485	0.000667707	0.0070522	0	14.9666	0	14	chr16	69653235	69659899	+	NFAT5
chr3_98881767_98849461_-32306-DCBLD2	-10.5485	0.000667707	0.0070522	0	14.9666	0	14	chr3	98849460	98881767	-	DCBLD2
chr6_17669546_17661653_-7893-NUP153	-10.5485	0.000667707	0.0070522	0	14.9666	0	14	chr6	17661652	17669546	-	NUP153
chr16_74951543_74938150_-13393-WDR59	-10.5485	0.000667707	0.0070522	0	14.9666	0	14	chr16	74938149	74951543	-	WDR59
chr3_51590559_51541498_+49061-RAD54L2	-10.5485	0.000667707	0.0070522	0	14.9666	0	14	chr3	51541497	51590559	+	RAD54L2
chr15_41074565_41069570_-4995-INO80	-10.5485	0.000667707	0.0070522	0	14.9666	0	14	chr15	41069569	41074565	-	INO80
chr7_2278305_2269559_-8746-SNX8	-10.5485	0.000667707	0.0070522	0	14.9666	0	14	chr7	2269558	2278305	-	SNX8
chr15_43481022_43477593_-3429-TP53BP1	-10.5485	0.000667707	0.0070522	0	14.9666	0	14	chr15	43477592	43481022	-	TP53BP1
chr1_224424654_224411427_-13227-WDR26	-10.5485	0.000667707	0.0070522	0	14.9666	0	14	chr1	224411426	224424654	-	WDR26
chr3_196077122_196075159_-1963-TFRC	-10.5485	0.000667707	0.0070522	0	14.9666	0	14	chr3	196075158	196077122	-	TFRC
chr2_151437351_151422950_+14401-RIF1	-10.5485	0.000667707	0.0070522	0	14.9666	0	14	chr2	151422949	151437351	+	RIF1
chr4_25822128_25802283_-19845-SEL1L3	-10.5485	0.000667707	0.0070522	0	14.9666	0	14	chr4	25802282	25822128	-	SEL1L3
chr9_19288665_19276158_+12507-DENND4C	-10.5485	0.000667707	0.0070522	0	14.9666	0	14	chr9	19276157	19288665	+	DENND4C
chr11_57700397_57698559_+1838-ZDHHC5	-10.5485	0.000667707	0.0070522	0	14.9666	0	14	chr11	57698558	57700397	+	ZDHHC5
chr11_120431911_120421803_+10108-ARHGEF12	-10.5485	0.000667707	0.0070522	0	14.9666	0	14	chr11	120421802	120431911	+	ARHGEF12
chr8_38252287_38251912_+375-DDHD2	-10.5485	0.000667707	0.0070522	0	14.9666	0	14	chr8	38251911	38252287	+	DDHD2
chr19_9659467_9652953_-6514-ZNF562	-10.5485	0.000667707	0.0070522	0	14.9666	0	14	chr19	9652952	9659467	-	ZNF562
chr17_64571956_64551584_-20372-SMURF2	-10.5485	0.000667707	0.0070522	0	14.9666	0	14	chr17	64551583	64571956	-	SMURF2
chr11_46821268_46816198_-5070-CKAP5	-10.5485	0.000667707	0.0070522	0	14.9666	0	14	chr11	46816197	46821268	-	CKAP5
chr9_71875083_71874614_-469-ABHD17B	-10.5485	0.000667707	0.0070522	0	14.9666	0	14	chr9	71874613	71875083	-	ABHD17B
chr4_83453945_83446835_-7110-HELQ	-10.5485	0.000667707	0.0070522	0	14.9666	0	14	chr4	83446834	83453945	-	HELQ
chr9_85962180_85958472_+3708-NAA35	-10.5485	0.000667707	0.0070522	0	14.9666	0	14	chr9	85958471	85962180	+	NAA35
chr1_233362293_233346442_+15851-KIAA1804	-10.5485	0.000667707	0.0070522	0	14.9666	0	14	chr1	233346441	233362293	+	KIAA1804
chr7_43596113_43595901_+212-STK17A	-10.5485	0.000667707	0.0070522	0	14.9666	0	14	chr7	43595900	43596113	+	STK17A
chr17_58709990_58694931_+15059-RAD51C	-10.5485	0.000667707	0.0070522	0	14.9666	0	14	chr17	58694930	58709990	+	RAD51C
chr4_150916738_150850724_-66014-LRBA	-10.5485	0.000667707	0.0070522	0	14.9666	0	14	chr4	150850723	150916738	-	LRBA
chr7_129379749_129368470_+11279-AHCYL2	-10.5485	0.000667707	0.0070522	0	14.9666	0	14	chr7	129368469	129379749	+	AHCYL2
chr12_122624688_122580603_+44085-KNTC1	-10.5485	0.000667707	0.0070522	0	14.9666	0	14	chr12	122580602	122624688	+	KNTC1
chr11_78073141_78069892_-3249-NDUFC2	-10.5485	0.000667707	0.0070522	0	14.9666	0	14	chr11	78069891	78073141	-	NDUFC2
chr17_39725853_39724726_+1127-ERBB2	-10.5485	0.000667707	0.0070522	0	14.9666	0	14	chr17	39724725	39725853	+	ERBB2
chr4_147966839_147939825_+27014-ARHGAP10	-10.5485	0.000667707	0.0070522	0	14.9666	0	14	chr4	147939824	147966839	+	ARHGAP10
chr1_220618755_220579354_+39401-MARK1	-10.5485	0.000667707	0.0070522	0	14.9666	0	14	chr1	220579353	220618755	+	MARK1
chr10_98163397_98156093_+7304-R3HCC1L	-10.5485	0.000667707	0.0070522	0	14.9666	0	14	chr10	98156092	98163397	+	R3HCC1L
chr11_66759096_66748379_+10717-C11orf80	-10.5485	0.000667707	0.0070522	0	14.9666	0	14	chr11	66748378	66759096	+	C11orf80
chr10_15834616_15816835_-17781-FAM188A	-10.5485	0.000667707	0.0070522	0	14.9666	0	14	chr10	15816834	15834616	-	FAM188A
chr2_202759353_202755538_+3815-FAM117B	-10.5485	0.000667707	0.0070522	0	14.9666	0	14	chr2	202755537	202759353	+	FAM117B
chr17_62011233_61984171_-27062-MED13	-10.5485	0.000667707	0.0070522	0	14.9666	0	14	chr17	61984170	62011233	-	MED13
chr1_35389082_35381259_+7823-ZMYM4	3.26377	9.60488	0.00744248	41.1582	4.27618	44	4	chr1	35381258	35389082	+	ZMYM4
chr1_35390098_35381259_+8839-ZMYM4	3.07839	8.44672	0.00810882	54.254	6.41427	58	6	chr1	35381258	35390098	+	ZMYM4
chr16_47515601_47463899_+51702-PHKB	-3.18922	0.109635	0.00856399	3.74166	34.2094	4	32	chr16	47463898	47515601	+	PHKB
chr17_47668410_47663089_+5321-KPNB1	-3.645	0.0799367	0.00878403	1.87083	23.519	2	22	chr17	47663088	47668410	+	KPNB1
chr10_5800705_5785852_-14853-GDI2	-3.645	0.0799367	0.00878403	1.87083	23.519	2	22	chr10	5785851	5800705	-	GDI2
chr18_35480563_35478282_-2281-INO80C	3.60853	12.1976	0.00927145	26.1916	2.13809	28	2	chr18	35478281	35480563	-	INO80C
chr16_208188_199062_-9126-LUC7L	10.5485	1497.66	0.00960586	14.9666	0	16	0	chr16	199061	208188	-	LUC7L
chr2_238194870_238185181_-9689-ILKAP	10.5485	1497.66	0.00960586	14.9666	0	16	0	chr2	238185180	238194870	-	ILKAP
chr11_36227430_36227085_+345-LDLRAD3	10.5485	1497.66	0.00960586	14.9666	0	16	0	chr11	36227084	36227430	+	LDLRAD3
chr7_84194668_84060465_-134203-SEMA3A	10.5485	1497.66	0.00960586	14.9666	0	16	0	chr7	84060464	84194668	-	SEMA3A
chr14_71089342_71088330_+1012-PCNX1	10.5485	1497.66	0.00960586	14.9666	0	16	0	chr14	71088329	71089342	+	PCNX1
chr12_111679340_111672661_-6679-BRAP	10.5485	1497.66	0.00960586	14.9666	0	16	0	chr12	111672660	111679340	-	BRAP
chr10_68394451_68394075_-376-RUFY2	10.5485	1497.66	0.00960586	14.9666	0	16	0	chr10	68394074	68394451	-	RUFY2
chr18_42067513_42049531_+17982-PIK3C3	10.5485	1497.66	0.00960586	14.9666	0	16	0	chr18	42049530	42067513	+	PIK3C3
chr1_223772239_223759270_+12969-CAPN2	10.5485	1497.66	0.00960586	14.9666	0	16	0	chr1	223759269	223772239	+	CAPN2
chr9_128605477_128600080_+5397-SPTAN1	10.5485	1497.66	0.00960586	14.9666	0	16	0	chr9	128600079	128605477	+	SPTAN1
chr3_183777700_183752073_+25627-YEATS2	10.5485	1497.66	0.00960586	14.9666	0	16	0	chr3	183752072	183777700	+	YEATS2
chr4_173230033_173203979_+26054-GALNT7	10.5485	1497.66	0.00960586	14.9666	0	16	0	chr4	173203978	173230033	+	GALNT7
chr2_20333063_20307978_-25085-PUM2	10.5485	1497.66	0.00960586	14.9666	0	16	0	chr2	20307977	20333063	-	PUM2
chr22_41258106_41256021_-2085-RANGAP1	10.5485	1497.66	0.00960586	14.9666	0	16	0	chr22	41256020	41258106	-	RANGAP1
chr15_64300723_64213890_-86833-CSNK1G1	10.5485	1497.66	0.00960586	14.9666	0	16	0	chr15	64213889	64300723	-	CSNK1G1
chr2_69363670_69337898_-25772-GFPT1	10.5485	1497.66	0.00960586	14.9666	0	16	0	chr2	69337897	69363670	-	GFPT1
chr13_48261321_48239226_+22095-ITM2B	10.5485	1497.66	0.00960586	14.9666	0	16	0	chr13	48239225	48261321	+	ITM2B
chr9_112252788_112250929_-1859-PTBP3	10.5485	1497.66	0.00960586	14.9666	0	16	0	chr9	112250928	112252788	-	PTBP3
chr2_24147086_24135119_+11967-FAM228B	10.5485	1497.66	0.00960586	14.9666	0	16	0	chr2	24135118	24147086	+	FAM228B
chr5_148425701_148394714_+30987-FBXO38	10.5485	1497.66	0.00960586	14.9666	0	16	0	chr5	148394713	148425701	+	FBXO38
chr2_72465339_72379729_-85610-EXOC6B	10.5485	1497.66	0.00960586	14.9666	0	16	0	chr2	72379728	72465339	-	EXOC6B
chr1_173992928_173970505_-22423-RC3H1	10.5485	1497.66	0.00960586	14.9666	0	16	0	chr1	173970504	173992928	-	RC3H1
chr19_6270759_6230570_-40189-MLLT1	10.5485	1497.66	0.00960586	14.9666	0	16	0	chr19	6230569	6270759	-	MLLT1
chr5_60928959_60898276_-30683-ERCC8	10.5485	1497.66	0.00960586	14.9666	0	16	0	chr5	60898275	60928959	-	ERCC8
chr10_130160997_130145211_+15786-GLRX3	10.5485	1497.66	0.00960586	14.9666	0	16	0	chr10	130145210	130160997	+	GLRX3
chr3_58274815_58267189_+7626-ABHD6	10.5485	1497.66	0.00960586	14.9666	0	16	0	chr3	58267188	58274815	+	ABHD6
chr13_24478276_24475472_-2804-PARP4	10.5485	1497.66	0.00960586	14.9666	0	16	0	chr13	24475471	24478276	-	PARP4
chr19_5654456_5653115_+1341-SAFB	10.5485	1497.66	0.00960586	14.9666	0	16	0	chr19	5653114	5654456	+	SAFB
chr14_73198129_73147795_+50334-PSEN1	10.5485	1497.66	0.00960586	14.9666	0	16	0	chr14	73147794	73198129	+	PSEN1
chr7_139266403_139258488_+7915-UBN2	10.5485	1497.66	0.00960586	14.9666	0	16	0	chr7	139258487	139266403	+	UBN2
chr7_33388144_33357855_+30289-BBS9	10.5485	1497.66	0.00960586	14.9666	0	16	0	chr7	33357854	33388144	+	BBS9
chr7_22991139_22960256_-30883-FAM126A	10.5485	1497.66	0.00960586	14.9666	0	16	0	chr7	22960255	22991139	-	FAM126A
chr2_65334773_65331987_-2786-SPRED2	10.5485	1497.66	0.00960586	14.9666	0	16	0	chr2	65331986	65334773	-	SPRED2
chr17_61891689_61889786_-1903-INTS2	10.5485	1497.66	0.00960586	14.9666	0	16	0	chr17	61889785	61891689	-	INTS2
chr10_127061776_127052681_+9095-DOCK1	10.5485	1497.66	0.00960586	14.9666	0	16	0	chr10	127052680	127061776	+	DOCK1
chr6_130956499_130955105_-1394-EPB41L2	10.5485	1497.66	0.00960586	14.9666	0	16	0	chr6	130955104	130956499	-	EPB41L2
chr10_92974232_92934144_+40088-EXOC6	10.5485	1497.66	0.00960586	14.9666	0	16	0	chr10	92934143	92974232	+	EXOC6
chr20_35681981_35672755_-9226-NFS1	10.5485	1497.66	0.00960586	14.9666	0	16	0	chr20	35672754	35681981	-	NFS1
chr10_74398579_74394141_+4438-ADK	10.5485	1497.66	0.00960586	14.9666	0	16	0	chr10	74394140	74398579	+	ADK
chr3_47067118_47037666_-29452-SETD2	10.5485	1497.66	0.00960586	14.9666	0	16	0	chr3	47037665	47067118	-	SETD2
chr16_71684601_71676447_-8154-PHLPP2	10.5485	1497.66	0.00960586	14.9666	0	16	0	chr16	71676446	71684601	-	PHLPP2
chr12_64017012_63983947_+33065-SRGAP1	10.5485	1497.66	0.00960586	14.9666	0	16	0	chr12	63983946	64017012	+	SRGAP1
chr21_46367139_46346128_+21011-PCNT	10.5485	1497.66	0.00960586	14.9666	0	16	0	chr21	46346127	46367139	+	PCNT
chr8_38946221_38935994_+10227-PLEKHA2	10.5485	1497.66	0.00960586	14.9666	0	16	0	chr8	38935993	38946221	+	PLEKHA2
chr2_11767858_11765533_+2325-LPIN1	10.5485	1497.66	0.00960586	14.9666	0	16	0	chr2	11765532	11767858	+	LPIN1
chr7_6050045_6046071_-3974-EIF2AK1	10.5485	1497.66	0.00960586	14.9666	0	16	0	chr7	6046070	6050045	-	EIF2AK1
chr21_15791664_15777904_+13760-USP25	10.5485	1497.66	0.00960586	14.9666	0	16	0	chr21	15777903	15791664	+	USP25
chr4_38103157_38035588_+67569-TBC1D1	10.5485	1497.66	0.00960586	14.9666	0	16	0	chr4	38035587	38103157	+	TBC1D1
chr2_28914208_28901987_+12221-WDR43	10.5485	1497.66	0.00960586	14.9666	0	16	0	chr2	28901986	28914208	+	WDR43
chr12_48098124_48088801_-9323-SENP1	10.5485	1497.66	0.00960586	14.9666	0	16	0	chr12	48088800	48098124	-	SENP1
chr13_98003037_98002467_+570-IPO5	10.5485	1497.66	0.00960586	14.9666	0	16	0	chr13	98002466	98003037	+	IPO5
chr7_94911508_94909898_+1610-PPP1R9A	10.5485	1497.66	0.00960586	14.9666	0	16	0	chr7	94909897	94911508	+	PPP1R9A
chr3_47678311_47661294_-17017-SMARCC1	10.5485	1497.66	0.00960586	14.9666	0	16	0	chr3	47661293	47678311	-	SMARCC1
chr15_74926887_74923648_-3239-COX5A	10.5485	1497.66	0.00960586	14.9666	0	16	0	chr15	74923647	74926887	-	COX5A
chr3_47678311_47670658_-7653-SMARCC1	10.5485	1497.66	0.00960586	14.9666	0	16	0	chr3	47670657	47678311	-	SMARCC1
chr9_713464_710804_+2660-KANK1	10.5485	1497.66	0.00960586	14.9666	0	16	0	chr9	710803	713464	+	KANK1
chr4_184011423_184009158_+2265-STOX2	10.5485	1497.66	0.00960586	14.9666	0	16	0	chr4	184009157	184011423	+	STOX2
chr6_117539379_117532260_+7119-DCBLD1	10.5485	1497.66	0.00960586	14.9666	0	16	0	chr6	117532259	117539379	+	DCBLD1
chr9_128986875_128956350_+30525-NUP188	10.5485	1497.66	0.00960586	14.9666	0	16	0	chr9	128956349	128986875	+	NUP188
chr1_10348733_10342050_+6683-KIF1B	10.5485	1497.66	0.00960586	14.9666	0	16	0	chr1	10342049	10348733	+	KIF1B
chr11_77691238_77683710_-7528-RSF1	10.5485	1497.66	0.00960586	14.9666	0	16	0	chr11	77683709	77691238	-	RSF1
chr13_20036909_20031319_+5590-ZMYM2	10.5485	1497.66	0.00960586	14.9666	0	16	0	chr13	20031318	20036909	+	ZMYM2
chr14_73148094_73147795_+299-PSEN1	10.5485	1497.66	0.00960586	14.9666	0	16	0	chr14	73147794	73148094	+	PSEN1
chr5_75702810_75685207_-17603-POC5	10.5485	1497.66	0.00960586	14.9666	0	16	0	chr5	75685206	75702810	-	POC5
chr7_139284574_139279318_+5256-UBN2	10.5485	1497.66	0.00960586	14.9666	0	16	0	chr7	139279317	139284574	+	UBN2
chr18_46821072_46775490_-45582-PIAS2	10.5485	1497.66	0.00960586	14.9666	0	16	0	chr18	46775489	46821072	-	PIAS2
chr4_51911174_51860543_+50631-DCUN1D4	10.5485	1497.66	0.00960586	14.9666	0	16	0	chr4	51860542	51911174	+	DCUN1D4
chr12_92809156_92798892_-10264-EEA1	10.5485	1497.66	0.00960586	14.9666	0	16	0	chr12	92798891	92809156	-	EEA1
chr8_94859632_94842347_+17285-INTS8	10.5485	1497.66	0.00960586	14.9666	0	16	0	chr8	94842346	94859632	+	INTS8
chr15_83050178_83041728_-8450-BTBD1	10.5485	1497.66	0.00960586	14.9666	0	16	0	chr15	83041727	83050178	-	BTBD1
chr1_113094755_113093206_+1549-LRIG2	10.5485	1497.66	0.00960586	14.9666	0	16	0	chr1	113093205	113094755	+	LRIG2
chr16_11896785_11894954_-1831-GSPT1	10.5485	1497.66	0.00960586	14.9666	0	16	0	chr16	11894953	11896785	-	GSPT1
chr21_34125480_34102835_+22645-MRPS6	10.5485	1497.66	0.00960586	14.9666	0	16	0	chr21	34102834	34125480	+	MRPS6
chr12_2827884_2822794_+5090-ITFG2	10.5485	1497.66	0.00960586	14.9666	0	16	0	chr12	2822793	2827884	+	ITFG2
chr7_122133741_122113118_-20623-AASS	10.5485	1497.66	0.00960586	14.9666	0	16	0	chr7	122113117	122133741	-	AASS
chr6_107924932_107901370_-23562-SEC63	10.5485	1497.66	0.00960586	14.9666	0	16	0	chr6	107901369	107924932	-	SEC63
chr9_33989126_33960826_-28300-UBAP2	10.5485	1497.66	0.00960586	14.9666	0	16	0	chr9	33960825	33989126	-	UBAP2
chr16_88006265_87975048_+31217-BANP	10.5485	1497.66	0.00960586	14.9666	0	16	0	chr16	87975047	88006265	+	BANP
chr6_104750472_104744160_-6312-HACE1	10.5485	1497.66	0.00960586	14.9666	0	16	0	chr6	104744159	104750472	-	HACE1
chr5_97028612_96985080_+43532-LNPEP	10.5485	1497.66	0.00960586	14.9666	0	16	0	chr5	96985079	97028612	+	LNPEP
chr12_122580670_122577672_+2998-KNTC1	10.5485	1497.66	0.00960586	14.9666	0	16	0	chr12	122577671	122580670	+	KNTC1
chr10_21929141_21918779_-10362-DNAJC1	10.5485	1497.66	0.00960586	14.9666	0	16	0	chr10	21918778	21929141	-	DNAJC1
chr1_35104769_35093914_+10855-ZMYM1	10.5485	1497.66	0.00960586	14.9666	0	16	0	chr1	35093913	35104769	+	ZMYM1
chr1_94506642_94487542_+19100-ABCD3	10.5485	1497.66	0.00960586	14.9666	0	16	0	chr1	94487541	94506642	+	ABCD3
chr6_170549113_170543601_-5512-PSMB1	3.1263	8.73192	0.0102561	37.4166	4.27618	40	4	chr6	170543600	170549113	-	PSMB1
chr19_12715739_12714821_-918-TNPO2	3.1263	8.73192	0.0102561	37.4166	4.27618	40	4	chr19	12714820	12715739	-	TNPO2
chr11_86031611_86007542_-24069-PICALM	2.97532	7.8643	0.0103766	50.5124	6.41427	54	6	chr11	86007541	86031611	-	PICALM
chr3_149895570_149846011_+49559-RNF13	-3.09613	0.116942	0.0107201	3.74166	32.0713	4	30	chr3	149846010	149895570	+	RNF13
chr7_30622462_30621393_+1069-GARS	-3.09613	0.116942	0.0107201	3.74166	32.0713	4	30	chr7	30621392	30622462	+	GARS
chr7_140704963_140702866_+2097-NDUFB2	-3.09613	0.116942	0.0107201	3.74166	32.0713	4	30	chr7	140702865	140704963	+	NDUFB2
chr10_119073937_119072890_-1047-EIF3A	-3.09613	0.116942	0.0107201	3.74166	32.0713	4	30	chr10	119072889	119073937	-	EIF3A
chr2_64553409_64551443_+1966-AFTPH	-3.09613	0.116942	0.0107201	3.74166	32.0713	4	30	chr2	64551442	64553409	+	AFTPH
chr19_49616219_49614533_+1686-PRR12	-10.3263	0.000778905	0.0115908	0	12.8285	0	12	chr19	49614532	49616219	+	PRR12
chr3_61637856_61622463_+15393-LOC107986016	-10.3263	0.000778905	0.0115908	0	12.8285	0	12	chr3	61622462	61637856	+	LOC107986016
chr7_93259632_93252653_+6979-VPS50	-10.3263	0.000778905	0.0115908	0	12.8285	0	12	chr7	93252652	93259632	+	VPS50
chr10_27064081_27060345_-3736-ANKRD26	-10.3263	0.000778905	0.0115908	0	12.8285	0	12	chr10	27060344	27064081	-	ANKRD26
chr4_39890364_39837856_-52508-PDS5A	-10.3263	0.000778905	0.0115908	0	12.8285	0	12	chr4	39837855	39890364	-	PDS5A
chr14_64022863_63998914_+23949-SYNE2	-10.3263	0.000778905	0.0115908	0	12.8285	0	12	chr14	63998913	64022863	+	SYNE2
chr1_16633346_16625775_-7571-CROCCP2	-10.3263	0.000778905	0.0115908	0	12.8285	0	12	chr1	16625774	16633346	-	CROCCP2
chr7_45751646_45736787_-14859-SEPT7P2	-10.3263	0.000778905	0.0115908	0	12.8285	0	12	chr7	45736786	45751646	-	SEPT7P2
chr12_57398202_57395749_-2453-R3HDM2	-10.3263	0.000778905	0.0115908	0	12.8285	0	12	chr12	57395748	57398202	-	R3HDM2
chr1_226965737_226965000_+737-ADCK3	-10.3263	0.000778905	0.0115908	0	12.8285	0	12	chr1	226964999	226965737	+	ADCK3
chr1_19244015_19237142_-6873-EMC1	-10.3263	0.000778905	0.0115908	0	12.8285	0	12	chr1	19237141	19244015	-	EMC1
chr5_168568998_168568646_-352-PANK3	-10.3263	0.000778905	0.0115908	0	12.8285	0	12	chr5	168568645	168568998	-	PANK3
chr5_126822885_126804776_+18109-LMNB1	-10.3263	0.000778905	0.0115908	0	12.8285	0	12	chr5	126804775	126822885	+	LMNB1
chr3_47686170_47662334_-23836-SMARCC1	-10.3263	0.000778905	0.0115908	0	12.8285	0	12	chr3	47662333	47686170	-	SMARCC1
chr2_32548014_32529651_+18363-BIRC6	-10.3263	0.000778905	0.0115908	0	12.8285	0	12	chr2	32529650	32548014	+	BIRC6
chr8_17967170_17963101_+4069-PCM1	-10.3263	0.000778905	0.0115908	0	12.8285	0	12	chr8	17963100	17967170	+	PCM1
chr1_16316571_16294783_-21788-FBXO42	-10.3263	0.000778905	0.0115908	0	12.8285	0	12	chr1	16294782	16316571	-	FBXO42
chr5_43307824_43292474_-15350-HMGCS1	-10.3263	0.000778905	0.0115908	0	12.8285	0	12	chr5	43292473	43307824	-	HMGCS1
chr7_66134374_66130744_+3630-CRCP	-10.3263	0.000778905	0.0115908	0	12.8285	0	12	chr7	66130743	66134374	+	CRCP
chr9_20781929_20715322_+66607-FOCAD	-10.3263	0.000778905	0.0115908	0	12.8285	0	12	chr9	20715321	20781929	+	FOCAD
chr17_64534737_64522702_+12035-CEP95	-10.3263	0.000778905	0.0115908	0	12.8285	0	12	chr17	64522701	64534737	+	CEP95
chr8_92930707_92916929_-13778-TRIQK	-10.3263	0.000778905	0.0115908	0	12.8285	0	12	chr8	92916928	92930707	-	TRIQK
chr3_152447773_152445282_+2491-MBNL1	-10.3263	0.000778905	0.0115908	0	12.8285	0	12	chr3	152445281	152447773	+	MBNL1
chr2_47482972_47475025_+7947-MSH2	-10.3263	0.000778905	0.0115908	0	12.8285	0	12	chr2	47475024	47482972	+	MSH2
chr10_27126786_27122841_-3945-YME1L1	-10.3263	0.000778905	0.0115908	0	12.8285	0	12	chr10	27122840	27126786	-	YME1L1
chr14_101987632_101985687_+1945-DYNC1H1	-10.3263	0.000778905	0.0115908	0	12.8285	0	12	chr14	101985686	101987632	+	DYNC1H1
chr7_155718443_155706860_+11583-RBM33	-10.3263	0.000778905	0.0115908	0	12.8285	0	12	chr7	155706859	155718443	+	RBM33
chr2_28865119_28850328_-14791-TRMT61B	-10.3263	0.000778905	0.0115908	0	12.8285	0	12	chr2	28850327	28865119	-	TRMT61B
chr22_24324427_24321288_+3139-SPECC1L-ADORA2A	-10.3263	0.000778905	0.0115908	0	12.8285	0	12	chr22	24321287	24324427	+	SPECC1L-ADORA2A
chr3_49327816_49324702_-3114-USP4	-10.3263	0.000778905	0.0115908	0	12.8285	0	12	chr3	49324701	49327816	-	USP4
chr19_29986417_29971193_+15224-URI1	-10.3263	0.000778905	0.0115908	0	12.8285	0	12	chr19	29971192	29986417	+	URI1
chr2_86166644_86151297_-15347-IMMT	-10.3263	0.000778905	0.0115908	0	12.8285	0	12	chr2	86151296	86166644	-	IMMT
chr3_185024389_184924862_+99527-VPS8	-10.3263	0.000778905	0.0115908	0	12.8285	0	12	chr3	184924861	185024389	+	VPS8
chr9_71875083_71866827_-8256-ABHD17B	-10.3263	0.000778905	0.0115908	0	12.8285	0	12	chr9	71866826	71875083	-	ABHD17B
chr3_47103423_47097955_-5468-SETD2	-10.3263	0.000778905	0.0115908	0	12.8285	0	12	chr3	47097954	47103423	-	SETD2
chr3_47098081_47083720_-14361-SETD2	-10.3263	0.000778905	0.0115908	0	12.8285	0	12	chr3	47083719	47098081	-	SETD2
chr14_54987387_54984723_-2664-WDHD1	-10.3263	0.000778905	0.0115908	0	12.8285	0	12	chr14	54984722	54987387	-	WDHD1
chr1_41075451_41070595_-4856-SCMH1	-10.3263	0.000778905	0.0115908	0	12.8285	0	12	chr1	41070594	41075451	-	SCMH1
chr2_185952902_185783953_-168949-LOC107985781	-10.3263	0.000778905	0.0115908	0	12.8285	0	12	chr2	185783952	185952902	-	LOC107985781
chr4_88052158_88038251_+13907-PKD2	-10.3263	0.000778905	0.0115908	0	12.8285	0	12	chr4	88038250	88052158	+	PKD2
chr2_200856985_200856682_-303-CLK1	-10.3263	0.000778905	0.0115908	0	12.8285	0	12	chr2	200856681	200856985	-	CLK1
chr4_109539667_109506331_+33336-SEC24B	-10.3263	0.000778905	0.0115908	0	12.8285	0	12	chr4	109506330	109539667	+	SEC24B
chr21_33539356_33534579_-4777-GART	-10.3263	0.000778905	0.0115908	0	12.8285	0	12	chr21	33534578	33539356	-	GART
chr5_151800869_151786572_+14297-G3BP1	-10.3263	0.000778905	0.0115908	0	12.8285	0	12	chr5	151786571	151800869	+	G3BP1
chr1_16931397_16930286_+1111-CROCC	-10.3263	0.000778905	0.0115908	0	12.8285	0	12	chr1	16930285	16931397	+	CROCC
chr1_62445429_62444738_+691-USP1	-10.3263	0.000778905	0.0115908	0	12.8285	0	12	chr1	62444737	62445429	+	USP1
chr3_9464672_9453739_+10933-SETD5	-10.3263	0.000778905	0.0115908	0	12.8285	0	12	chr3	9453738	9464672	+	SETD5
chr3_23965162_23954537_+10625-NR1D2	-10.3263	0.000778905	0.0115908	0	12.8285	0	12	chr3	23954536	23965162	+	NR1D2
chr1_52802139_52756458_+45681-ZYG11B	-10.3263	0.000778905	0.0115908	0	12.8285	0	12	chr1	52756457	52802139	+	ZYG11B
chr3_197866219_197865423_+796-LRCH3	-10.3263	0.000778905	0.0115908	0	12.8285	0	12	chr3	197865422	197866219	+	LRCH3
chr5_123604830_123588068_+16762-CSNK1G3	-10.3263	0.000778905	0.0115908	0	12.8285	0	12	chr5	123588067	123604830	+	CSNK1G3
chr10_122888723_122880347_+8376-LOC399815	-10.3263	0.000778905	0.0115908	0	12.8285	0	12	chr10	122880346	122888723	+	LOC399815
chr1_45591270_45588651_+2619-NASP	-10.3263	0.000778905	0.0115908	0	12.8285	0	12	chr1	45588650	45591270	+	NASP
chr6_109476930_109467653_-9277-ZBTB24	-10.3263	0.000778905	0.0115908	0	12.8285	0	12	chr6	109467652	109476930	-	ZBTB24
chr2_182953331_182934752_-18579-NCKAP1	-10.3263	0.000778905	0.0115908	0	12.8285	0	12	chr2	182934751	182953331	-	NCKAP1
chr8_127169117_127140744_-28373-LOC105375752	-10.3263	0.000778905	0.0115908	0	12.8285	0	12	chr8	127140743	127169117	-	LOC105375752
chr3_12532773_12516611_+16162-TSEN2	-10.3263	0.000778905	0.0115908	0	12.8285	0	12	chr3	12516610	12532773	+	TSEN2
chr2_32116212_32115702_+510-SPAST	-10.3263	0.000778905	0.0115908	0	12.8285	0	12	chr2	32115701	32116212	+	SPAST
chr6_111177665_111172695_+4970-SLC16A10	-10.3263	0.000778905	0.0115908	0	12.8285	0	12	chr6	111172694	111177665	+	SLC16A10
chr7_152178010_152176191_-1819-KMT2C	-10.3263	0.000778905	0.0115908	0	12.8285	0	12	chr7	152176190	152178010	-	KMT2C
chr17_5350629_5346790_+3839-RABEP1	-10.3263	0.000778905	0.0115908	0	12.8285	0	12	chr17	5346789	5350629	+	RABEP1
chr19_10163360_10156391_-6969-DNMT1	-10.3263	0.000778905	0.0115908	0	12.8285	0	12	chr19	10156390	10163360	-	DNMT1
chr16_347106_314543_-32563-AXIN1	-10.3263	0.000778905	0.0115908	0	12.8285	0	12	chr16	314542	347106	-	AXIN1
chr2_109593119_109553087_-40032-SEPT10	-10.3263	0.000778905	0.0115908	0	12.8285	0	12	chr2	109553086	109593119	-	SEPT10
chr2_203138748_203110150_+28598-NBEAL1	-10.3263	0.000778905	0.0115908	0	12.8285	0	12	chr2	203110149	203138748	+	NBEAL1
chr15_43475694_43455892_-19802-TP53BP1	-10.3263	0.000778905	0.0115908	0	12.8285	0	12	chr15	43455891	43475694	-	TP53BP1
chrX_53654131_53602564_-51567-HUWE1	-10.3263	0.000778905	0.0115908	0	12.8285	0	12	chrX	53602563	53654131	-	HUWE1
chr15_90492711_90491333_+1378-IQGAP1	-10.3263	0.000778905	0.0115908	0	12.8285	0	12	chr15	90491332	90492711	+	IQGAP1
chr15_36654158_36640605_+13553-C15orf41	-10.3263	0.000778905	0.0115908	0	12.8285	0	12	chr15	36640604	36654158	+	C15orf41
chr20_37067297_37040153_-27144-RBL1	-10.3263	0.000778905	0.0115908	0	12.8285	0	12	chr20	37040152	37067297	-	RBL1
chr11_47704728_47663026_-41702-AGBL2	-10.3263	0.000778905	0.0115908	0	12.8285	0	12	chr11	47663025	47704728	-	AGBL2
chr16_23418827_23416967_-1860-COG7	-10.3263	0.000778905	0.0115908	0	12.8285	0	12	chr16	23416966	23418827	-	COG7
chr5_137943216_137941944_-1272-FAM13B	-10.3263	0.000778905	0.0115908	0	12.8285	0	12	chr5	137941943	137943216	-	FAM13B
chr14_96945382_96943517_+1865-LINC00618	-10.3263	0.000778905	0.0115908	0	12.8285	0	12	chr14	96943516	96945382	+	LINC00618
chr12_102205152_102148230_+56922-PARPBP	-10.3263	0.000778905	0.0115908	0	12.8285	0	12	chr12	102148229	102205152	+	PARPBP
chr12_28484165_28450161_+34004-CCDC91	-10.3263	0.000778905	0.0115908	0	12.8285	0	12	chr12	28450160	28484165	+	CCDC91
chr9_85660973_85596362_-64611-AGTPBP1	-10.3263	0.000778905	0.0115908	0	12.8285	0	12	chr9	85596361	85660973	-	AGTPBP1
chr7_38723493_38717190_+6303-na	-10.3263	0.000778905	0.0115908	0	12.8285	0	12	chr7	38717189	38723493	+	na
chr12_26999676_26996742_-2934-TM7SF3	-10.3263	0.000778905	0.0115908	0	12.8285	0	12	chr12	26996741	26999676	-	TM7SF3
chr1_24180854_24169417_-11437-IFNLR1	-10.3263	0.000778905	0.0115908	0	12.8285	0	12	chr1	24169416	24180854	-	IFNLR1
chr1_1817875_1804419_-13456-GNB1	-10.3263	0.000778905	0.0115908	0	12.8285	0	12	chr1	1804418	1817875	-	GNB1
chr12_111679340_111658736_-20604-BRAP	-10.3263	0.000778905	0.0115908	0	12.8285	0	12	chr12	111658735	111679340	-	BRAP
chr14_96945382_96931331_+14051-LINC00618	-10.3263	0.000778905	0.0115908	0	12.8285	0	12	chr14	96931330	96945382	+	LINC00618
chr17_59088407_59079754_-8653-TRIM37	-10.3263	0.000778905	0.0115908	0	12.8285	0	12	chr17	59079753	59088407	-	TRIM37
chr5_172234358_172234122_-236-UBTD2	-10.3263	0.000778905	0.0115908	0	12.8285	0	12	chr5	172234121	172234358	-	UBTD2
chr17_67875020_67853940_+21080-BPTF	-10.3263	0.000778905	0.0115908	0	12.8285	0	12	chr17	67853939	67875020	+	BPTF
chr17_5335344_5308694_+26650-RABEP1	-10.3263	0.000778905	0.0115908	0	12.8285	0	12	chr17	5308693	5335344	+	RABEP1
chrX_77830895_77829031_-1864-MAGT1	-10.3263	0.000778905	0.0115908	0	12.8285	0	12	chrX	77829030	77830895	-	MAGT1
chr11_117163892_117159934_+3958-PAFAH1B2	-10.3263	0.000778905	0.0115908	0	12.8285	0	12	chr11	117159933	117163892	+	PAFAH1B2
chr12_64866903_64864668_+2235-TBC1D30	-10.3263	0.000778905	0.0115908	0	12.8285	0	12	chr12	64864667	64866903	+	TBC1D30
chr2_39067753_39054614_-13139-SOS1	-10.3263	0.000778905	0.0115908	0	12.8285	0	12	chr2	39054613	39067753	-	SOS1
chr3_58126762_58125581_+1181-FLNB	-10.3263	0.000778905	0.0115908	0	12.8285	0	12	chr3	58125580	58126762	+	FLNB
chr9_33948587_33941649_-6938-UBAP2	-10.3263	0.000778905	0.0115908	0	12.8285	0	12	chr9	33941648	33948587	-	UBAP2
chr12_53293529_53291690_+1839-ESPL1	-10.3263	0.000778905	0.0115908	0	12.8285	0	12	chr12	53291689	53293529	+	ESPL1
chr6_89694183_89690673_-3510-MDN1	-10.3263	0.000778905	0.0115908	0	12.8285	0	12	chr6	89690672	89694183	-	MDN1
chr16_2080377_2056196_+24181-TSC2	-10.3263	0.000778905	0.0115908	0	12.8285	0	12	chr16	2056195	2080377	+	TSC2
chr18_31901025_31873430_-27595-TRAPPC8	-10.3263	0.000778905	0.0115908	0	12.8285	0	12	chr18	31873429	31901025	-	TRAPPC8
chr7_133375002_133317284_+57718-EXOC4	-10.3263	0.000778905	0.0115908	0	12.8285	0	12	chr7	133317283	133375002	+	EXOC4
chr8_25275441_25268845_+6596-DOCK5	-10.3263	0.000778905	0.0115908	0	12.8285	0	12	chr8	25268844	25275441	+	DOCK5
chrX_23733217_23730527_-2690-ACOT9	-10.3263	0.000778905	0.0115908	0	12.8285	0	12	chrX	23730526	23733217	-	ACOT9
chr9_109457399_109426950_-30449-PTPN3	-10.3263	0.000778905	0.0115908	0	12.8285	0	12	chr9	109426949	109457399	-	PTPN3
chr3_16303592_16294856_+8736-OXNAD1	-10.3263	0.000778905	0.0115908	0	12.8285	0	12	chr3	16294855	16303592	+	OXNAD1
chr13_48261321_48253808_+7513-ITM2B	-10.3263	0.000778905	0.0115908	0	12.8285	0	12	chr13	48253807	48261321	+	ITM2B
chr15_44338317_44328685_+9632-CASC4	-10.3263	0.000778905	0.0115908	0	12.8285	0	12	chr15	44328684	44338317	+	CASC4
chr1_233236980_233135013_-101967-PCNX2	-10.3263	0.000778905	0.0115908	0	12.8285	0	12	chr1	233135012	233236980	-	PCNX2
chr15_60514757_60503535_-11222-RORA	-10.3263	0.000778905	0.0115908	0	12.8285	0	12	chr15	60503534	60514757	-	RORA
chr8_99275254_99115700_+159554-VPS13B	-10.3263	0.000778905	0.0115908	0	12.8285	0	12	chr8	99115699	99275254	+	VPS13B
chr17_61808757_61776401_-32356-BRIP1	-10.3263	0.000778905	0.0115908	0	12.8285	0	12	chr17	61776400	61808757	-	BRIP1
chr8_42352568_42344953_+7615-POLB	-10.3263	0.000778905	0.0115908	0	12.8285	0	12	chr8	42344952	42352568	+	POLB
chr7_105077433_105073619_+3814-KMT2E	-10.3263	0.000778905	0.0115908	0	12.8285	0	12	chr7	105073618	105077433	+	KMT2E
chr2_65098066_65090983_-7083-RAB1A	-10.3263	0.000778905	0.0115908	0	12.8285	0	12	chr2	65090982	65098066	-	RAB1A
chr9_4697879_4697096_+783-CDC37L1	-10.3263	0.000778905	0.0115908	0	12.8285	0	12	chr9	4697095	4697879	+	CDC37L1
chr4_86767976_86758260_+9716-PTPN13	-10.3263	0.000778905	0.0115908	0	12.8285	0	12	chr4	86758259	86767976	+	PTPN13
chr2_172498100_172484782_+13318-ITGA6	-10.3263	0.000778905	0.0115908	0	12.8285	0	12	chr2	172484781	172498100	+	ITGA6
chr11_58617568_58584856_+32712-ZFP91-CNTF	-10.3263	0.000778905	0.0115908	0	12.8285	0	12	chr11	58584855	58617568	+	ZFP91-CNTF
chr5_112992770_112985835_+6935-DCP2	-10.3263	0.000778905	0.0115908	0	12.8285	0	12	chr5	112985834	112992770	+	DCP2
chr12_122618545_122601536_+17009-KNTC1	-10.3263	0.000778905	0.0115908	0	12.8285	0	12	chr12	122601535	122618545	+	KNTC1
chr8_26362848_26338890_+23958-PPP2R2A	-10.3263	0.000778905	0.0115908	0	12.8285	0	12	chr8	26338889	26362848	+	PPP2R2A
chr13_35070852_35040933_+29919-NBEA	-10.3263	0.000778905	0.0115908	0	12.8285	0	12	chr13	35040932	35070852	+	NBEA
chr10_13175681_13172376_+3305-MCM10	-10.3263	0.000778905	0.0115908	0	12.8285	0	12	chr10	13172375	13175681	+	MCM10
chr5_113561185_113553767_+7418-YTHDC2	-10.3263	0.000778905	0.0115908	0	12.8285	0	12	chr5	113553766	113561185	+	YTHDC2
chr13_47809715_47807394_-2321-na	-10.3263	0.000778905	0.0115908	0	12.8285	0	12	chr13	47807393	47809715	-	na
chr4_1696351_1694774_-1577-SLBP	-10.3263	0.000778905	0.0115908	0	12.8285	0	12	chr4	1694773	1696351	-	SLBP
chr2_171979363_171925537_+53826-HAT1	-10.3263	0.000778905	0.0115908	0	12.8285	0	12	chr2	171925536	171979363	+	HAT1
chr11_72889945_72867865_-22080-FCHSD2	-10.3263	0.000778905	0.0115908	0	12.8285	0	12	chr11	72867864	72889945	-	FCHSD2
chr17_47414919_47402132_+12787-EFCAB13	-10.3263	0.000778905	0.0115908	0	12.8285	0	12	chr17	47402131	47414919	+	EFCAB13
chr16_58534395_58528475_-5920-CNOT1	-10.3263	0.000778905	0.0115908	0	12.8285	0	12	chr16	58528474	58534395	-	CNOT1
chr6_84200905_84194884_-6021-CEP162	-10.3263	0.000778905	0.0115908	0	12.8285	0	12	chr6	84194883	84200905	-	CEP162
chr11_68603492_68596097_+7395-PPP6R3	-10.3263	0.000778905	0.0115908	0	12.8285	0	12	chr11	68596096	68603492	+	PPP6R3
chr16_11849385_11847668_-1717-RSL1D1	-10.3263	0.000778905	0.0115908	0	12.8285	0	12	chr16	11847667	11849385	-	RSL1D1
chr11_46784673_46769963_-14710-CKAP5	-10.3263	0.000778905	0.0115908	0	12.8285	0	12	chr11	46769962	46784673	-	CKAP5
chr8_47855373_47839148_-16225-PRKDC	-10.3263	0.000778905	0.0115908	0	12.8285	0	12	chr8	47839147	47855373	-	PRKDC
chr4_106316061_106171095_-144966-TBCK	-10.3263	0.000778905	0.0115908	0	12.8285	0	12	chr4	106171094	106316061	-	TBCK
chr14_102018616_101999989_+18627-DYNC1H1	-10.3263	0.000778905	0.0115908	0	12.8285	0	12	chr14	101999988	102018616	+	DYNC1H1
chr12_32750874_32749937_-937-YARS2	-10.3263	0.000778905	0.0115908	0	12.8285	0	12	chr12	32749936	32750874	-	YARS2
chr10_73400857_73396519_-4338-ANXA7	-10.3263	0.000778905	0.0115908	0	12.8285	0	12	chr10	73396518	73400857	-	ANXA7
chr20_49089746_49076980_+12766-CSE1L	-10.3263	0.000778905	0.0115908	0	12.8285	0	12	chr20	49076979	49089746	+	CSE1L
chr14_73983161_73975936_-7225-ENTPD5	-10.3263	0.000778905	0.0115908	0	12.8285	0	12	chr14	73975935	73983161	-	ENTPD5
chr2_32513154_32507980_+5174-BIRC6	-10.3263	0.000778905	0.0115908	0	12.8285	0	12	chr2	32507979	32513154	+	BIRC6
chr4_25159107_25151960_-7147-SEPSECS	-10.3263	0.000778905	0.0115908	0	12.8285	0	12	chr4	25151959	25159107	-	SEPSECS
chr3_11426926_11360581_+66345-ATG7	-10.3263	0.000778905	0.0115908	0	12.8285	0	12	chr3	11360580	11426926	+	ATG7
chr3_32545965_32534511_-11454-DYNC1LI1	-10.3263	0.000778905	0.0115908	0	12.8285	0	12	chr3	32534510	32545965	-	DYNC1LI1
chr4_128098330_128074460_+23870-LARP1B	-10.3263	0.000778905	0.0115908	0	12.8285	0	12	chr4	128074459	128098330	+	LARP1B
chr8_143927992_143926784_-1208-PLEC	-10.3263	0.000778905	0.0115908	0	12.8285	0	12	chr8	143926783	143927992	-	PLEC
chr6_97268002_97246628_-21374-MMS22L	-10.3263	0.000778905	0.0115908	0	12.8285	0	12	chr6	97246627	97268002	-	MMS22L
chr1_12304761_12299202_+5559-VPS13D	-10.3263	0.000778905	0.0115908	0	12.8285	0	12	chr1	12299201	12304761	+	VPS13D
chr11_108235834_108227595_+8239-ATM	-10.3263	0.000778905	0.0115908	0	12.8285	0	12	chr11	108227594	108235834	+	ATM
chr17_61861569_61743013_-118556-BRIP1	-10.3263	0.000778905	0.0115908	0	12.8285	0	12	chr17	61743012	61861569	-	BRIP1
chr8_127164526_127140744_-23782-LOC105375752	-10.3263	0.000778905	0.0115908	0	12.8285	0	12	chr8	127140743	127164526	-	LOC105375752
chr9_96853069_96827080_-25989-ZNF782	-10.3263	0.000778905	0.0115908	0	12.8285	0	12	chr9	96827079	96853069	-	ZNF782
chr3_155937881_155893518_+44363-GMPS	-10.3263	0.000778905	0.0115908	0	12.8285	0	12	chr3	155893517	155937881	+	GMPS
chr2_191396497_191381462_+15035-MYO1B	-10.3263	0.000778905	0.0115908	0	12.8285	0	12	chr2	191381461	191396497	+	MYO1B
chr2_54659999_54642983_+17016-SPTBN1	-10.3263	0.000778905	0.0115908	0	12.8285	0	12	chr2	54642982	54659999	+	SPTBN1
chr15_89274304_89261585_+12719-FANCI	-10.3263	0.000778905	0.0115908	0	12.8285	0	12	chr15	89261584	89274304	+	FANCI
chr3_158769482_158740389_+29093-LOC100287290	-10.3263	0.000778905	0.0115908	0	12.8285	0	12	chr3	158740388	158769482	+	LOC100287290
chr16_28156527_28132334_-24193-XPO6	-10.3263	0.000778905	0.0115908	0	12.8285	0	12	chr16	28132333	28156527	-	XPO6
chr1_45088237_45087881_-356-ZSWIM5	-10.3263	0.000778905	0.0115908	0	12.8285	0	12	chr1	45087880	45088237	-	ZSWIM5
chr4_77066405_77055150_-11255-CCNI	-10.3263	0.000778905	0.0115908	0	12.8285	0	12	chr4	77055149	77066405	-	CCNI
chr4_36229645_36187451_-42194-ARAP2	-10.3263	0.000778905	0.0115908	0	12.8285	0	12	chr4	36187450	36229645	-	ARAP2
chr12_98686873_98677425_+9448-APAF1	-10.3263	0.000778905	0.0115908	0	12.8285	0	12	chr12	98677424	98686873	+	APAF1
chr3_50105709_50105077_+632-RBM5	-10.3263	0.000778905	0.0115908	0	12.8285	0	12	chr3	50105076	50105709	+	RBM5
chr2_199348970_199308760_-40210-SATB2	-10.3263	0.000778905	0.0115908	0	12.8285	0	12	chr2	199308759	199348970	-	SATB2
chrX_107154246_107115352_-38894-RBM41	-10.3263	0.000778905	0.0115908	0	12.8285	0	12	chrX	107115351	107154246	-	RBM41
chr4_26688407_26637211_+51196-TBC1D19	-10.3263	0.000778905	0.0115908	0	12.8285	0	12	chr4	26637210	26688407	+	TBC1D19
chr5_145823134_145817894_-5240-PRELID2	-10.3263	0.000778905	0.0115908	0	12.8285	0	12	chr5	145817893	145823134	-	PRELID2
chr9_36607673_36597222_+10451-MELK	-10.3263	0.000778905	0.0115908	0	12.8285	0	12	chr9	36597221	36607673	+	MELK
chr8_89982855_89970364_-12491-NBN	-10.3263	0.000778905	0.0115908	0	12.8285	0	12	chr8	89970363	89982855	-	NBN
chr12_111565419_111552280_-13139-ATXN2	-10.3263	0.000778905	0.0115908	0	12.8285	0	12	chr12	111552279	111565419	-	ATXN2
chr1_235801097_235793503_-7594-LYST	-10.3263	0.000778905	0.0115908	0	12.8285	0	12	chr1	235793502	235801097	-	LYST
chr11_124805504_124801984_+3520-LOC100507283	-10.3263	0.000778905	0.0115908	0	12.8285	0	12	chr11	124801983	124805504	+	LOC100507283
chr13_75761038_75621763_+139275-LMO7	-10.3263	0.000778905	0.0115908	0	12.8285	0	12	chr13	75621762	75761038	+	LMO7
chr7_92362273_92343024_+19249-ANKIB1	-10.3263	0.000778905	0.0115908	0	12.8285	0	12	chr7	92343023	92362273	+	ANKIB1
chr2_39229588_39213400_-16188-CDKL4	-10.3263	0.000778905	0.0115908	0	12.8285	0	12	chr2	39213399	39229588	-	CDKL4
chr1_63490218_63478764_-11454-ITGB3BP	-10.3263	0.000778905	0.0115908	0	12.8285	0	12	chr1	63478763	63490218	-	ITGB3BP
chr5_75386034_75379337_-6697-COL4A3BP	-10.3263	0.000778905	0.0115908	0	12.8285	0	12	chr5	75379336	75386034	-	COL4A3BP
chr16_81028297_81014136_+14161-CENPN	-10.3263	0.000778905	0.0115908	0	12.8285	0	12	chr16	81014135	81028297	+	CENPN
chr2_95157439_95150197_-7242-ZNF514	-10.3263	0.000778905	0.0115908	0	12.8285	0	12	chr2	95150196	95157439	-	ZNF514
chrY_19590772_19587210_+3562-TXLNGY	-10.3263	0.000778905	0.0115908	0	12.8285	0	12	chrY	19587209	19590772	+	TXLNGY
chr10_119904277_119902799_+1478-SEC23IP	-10.3263	0.000778905	0.0115908	0	12.8285	0	12	chr10	119902798	119904277	+	SEC23IP
chr7_156826744_156796389_-30355-LMBR1	10.4555	1404.12	0.0116662	14.0312	0	15	0	chr7	156796388	156826744	-	LMBR1
chr10_124682379_124681607_-772-FAM53B	3.50166	11.3267	0.011713	24.3208	2.13809	26	2	chr10	124681606	124682379	-	FAM53B
chr6_138496371_138473306_-23065-NHSL1	3.50166	11.3267	0.011713	24.3208	2.13809	26	2	chr6	138473305	138496371	-	NHSL1
chr2_10607311_10600853_-6458-NOL10	3.50166	11.3267	0.011713	24.3208	2.13809	26	2	chr2	10600852	10607311	-	NOL10
chr2_172596023_172570726_+25297-PDK1	3.50166	11.3267	0.011713	24.3208	2.13809	26	2	chr2	172570725	172596023	+	PDK1
chr10_110598290_110596398_+1892-SMC3	-3.50756	0.0879266	0.0120382	1.87083	21.3809	2	20	chr10	110596397	110598290	+	SMC3
chr11_62885608_62882908_+2700-SLC3A2	-3.50756	0.0879266	0.0120382	1.87083	21.3809	2	20	chr11	62882907	62885608	+	SLC3A2
chr14_54737287_54702062_+35225-SAMD4A	-3.50756	0.0879266	0.0120382	1.87083	21.3809	2	20	chr14	54702061	54737287	+	SAMD4A
chr3_32442013_32437955_+4058-CMTM7	-3.50756	0.0879266	0.0120382	1.87083	21.3809	2	20	chr3	32437954	32442013	+	CMTM7
chr9_72231181_72223120_+8061-GDA	-3.50756	0.0879266	0.0120382	1.87083	21.3809	2	20	chr9	72223119	72231181	+	GDA
chr7_50705323_50669722_-35601-GRB10	-3.50756	0.0879266	0.0120382	1.87083	21.3809	2	20	chr7	50669721	50705323	-	GRB10
chr7_158876691_158869855_+6836-WDR60	-3.50756	0.0879266	0.0120382	1.87083	21.3809	2	20	chr7	158869854	158876691	+	WDR60
chr1_42278784_42278348_-436-FOXJ3	-3.50756	0.0879266	0.0120382	1.87083	21.3809	2	20	chr1	42278347	42278784	-	FOXJ3
chr10_84477664_84438512_+39152-CCSER2	-2.8534	0.13837	0.0129304	5.61249	40.6237	6	38	chr10	84438511	84477664	+	CCSER2
chr8_97691188_97686668_+4520-MTDH	-2.99663	0.125292	0.0135074	3.74166	29.9333	4	28	chr8	97686667	97691188	+	MTDH
chr4_1918623_1900626_+17997-WHSC1	-2.99663	0.125292	0.0135074	3.74166	29.9333	4	28	chr4	1900625	1918623	+	WHSC1
chr3_156696025_156694020_+2005-TIPARP	-2.99663	0.125292	0.0135074	3.74166	29.9333	4	28	chr3	156694019	156696025	+	TIPARP
chrX_10098579_10063445_+35134-WWC3	10.356	1310.58	0.014264	13.0958	0	14	0	chrX	10063444	10098579	+	WWC3
chr16_68808848_68808424_+424-CDH1	10.356	1310.58	0.014264	13.0958	0	14	0	chr16	68808423	68808848	+	CDH1
chr15_51902036_51893815_+8221-TMOD3	10.356	1310.58	0.014264	13.0958	0	14	0	chr15	51893814	51902036	+	TMOD3
chr4_1951203_1900626_+50577-WHSC1	10.356	1310.58	0.014264	13.0958	0	14	0	chr4	1900625	1951203	+	WHSC1
chr2_30533314_30459552_+73762-LCLAT1	10.356	1310.58	0.014264	13.0958	0	14	0	chr2	30459551	30533314	+	LCLAT1
chr5_179710065_179707132_+2933-CANX	10.356	1310.58	0.014264	13.0958	0	14	0	chr5	179707131	179710065	+	CANX
chr11_45872233_45862060_+10173-CRY2	10.356	1310.58	0.014264	13.0958	0	14	0	chr11	45862059	45872233	+	CRY2
chr5_80178064_80158836_-19228-SERINC5	10.356	1310.58	0.014264	13.0958	0	14	0	chr5	80158835	80178064	-	SERINC5
chr17_31169997_31155983_+14014-NF1	10.356	1310.58	0.014264	13.0958	0	14	0	chr17	31155982	31169997	+	NF1
chr22_21853324_21805850_-47474-MAPK1	10.356	1310.58	0.014264	13.0958	0	14	0	chr22	21805849	21853324	-	MAPK1
chr17_67948306_67945409_+2897-BPTF	10.356	1310.58	0.014264	13.0958	0	14	0	chr17	67945408	67948306	+	BPTF
chr8_58643073_58623220_-19853-NSMAF	10.356	1310.58	0.014264	13.0958	0	14	0	chr8	58623219	58643073	-	NSMAF
chr16_58583182_58574609_-8573-CNOT1	10.356	1310.58	0.014264	13.0958	0	14	0	chr16	58574608	58583182	-	CNOT1
chr4_47910994_47875127_-35867-NFXL1	10.356	1310.58	0.014264	13.0958	0	14	0	chr4	47875126	47910994	-	NFXL1
chr1_108904254_108885275_+18979-GPSM2	10.356	1310.58	0.014264	13.0958	0	14	0	chr1	108885274	108904254	+	GPSM2
chr19_34467014_34430576_+36438-UBA2	10.356	1310.58	0.014264	13.0958	0	14	0	chr19	34430575	34467014	+	UBA2
chr4_122209337_122192229_+17108-KIAA1109	10.356	1310.58	0.014264	13.0958	0	14	0	chr4	122192228	122209337	+	KIAA1109
chr5_151799313_151797227_+2086-G3BP1	10.356	1310.58	0.014264	13.0958	0	14	0	chr5	151797226	151799313	+	G3BP1
chr7_44647759_44645327_+2432-OGDH	10.356	1310.58	0.014264	13.0958	0	14	0	chr7	44645326	44647759	+	OGDH
chr6_17675770_17674905_-865-NUP153	10.356	1310.58	0.014264	13.0958	0	14	0	chr6	17674904	17675770	-	NUP153
chr4_77066405_77040621_-25784-CCNI	10.356	1310.58	0.014264	13.0958	0	14	0	chr4	77040620	77066405	-	CCNI
chr1_235792125_235791699_-426-LYST	10.356	1310.58	0.014264	13.0958	0	14	0	chr1	235791698	235792125	-	LYST
chr17_48922937_48910808_+12129-UBE2Z	10.356	1310.58	0.014264	13.0958	0	14	0	chr17	48910807	48922937	+	UBE2Z
chr12_132755133_132747832_-7301-ANKLE2	10.356	1310.58	0.014264	13.0958	0	14	0	chr12	132747831	132755133	-	ANKLE2
chr1_23040434_23030469_+9965-KDM1A	10.356	1310.58	0.014264	13.0958	0	14	0	chr1	23030468	23040434	+	KDM1A
chr1_244437768_244409485_-28283-ADSS	10.356	1310.58	0.014264	13.0958	0	14	0	chr1	244409484	244437768	-	ADSS
chr9_91356155_91296021_-60134-AUH	10.356	1310.58	0.014264	13.0958	0	14	0	chr9	91296020	91356155	-	AUH
chr15_90443478_90439332_+4146-IQGAP1	10.356	1310.58	0.014264	13.0958	0	14	0	chr15	90439331	90443478	+	IQGAP1
chr7_111521449_111487238_-34211-IMMP2L	10.356	1310.58	0.014264	13.0958	0	14	0	chr7	111487237	111521449	-	IMMP2L
chr16_74916259_74915870_-389-WDR59	10.356	1310.58	0.014264	13.0958	0	14	0	chr16	74915869	74916259	-	WDR59
chr6_88853764_88844357_-9407-RNGTT	10.356	1310.58	0.014264	13.0958	0	14	0	chr6	88844356	88853764	-	RNGTT
chr14_55183753_55181213_-2540-DLGAP5	10.356	1310.58	0.014264	13.0958	0	14	0	chr14	55181212	55183753	-	DLGAP5
chr6_108569742_108567172_+2570-na	10.356	1310.58	0.014264	13.0958	0	14	0	chr6	108567171	108569742	+	na
chr8_38135766_38114192_+21574-ASH2L	10.356	1310.58	0.014264	13.0958	0	14	0	chr8	38114191	38135766	+	ASH2L
chr1_8557523_8541214_-16309-RERE	10.356	1310.58	0.014264	13.0958	0	14	0	chr1	8541213	8557523	-	RERE
chr14_34783232_34775919_-7313-BAZ1A	10.356	1310.58	0.014264	13.0958	0	14	0	chr14	34775918	34783232	-	BAZ1A
chr16_18850467_18845429_-5038-SMG1	10.356	1310.58	0.014264	13.0958	0	14	0	chr16	18845428	18850467	-	SMG1
chr12_8040165_8039819_+346-FOXJ2	10.356	1310.58	0.014264	13.0958	0	14	0	chr12	8039818	8040165	+	FOXJ2
chr6_138945697_138941335_-4362-REPS1	10.356	1310.58	0.014264	13.0958	0	14	0	chr6	138941334	138945697	-	REPS1
chr10_7802854_7796121_+6733-ATP5C1	10.356	1310.58	0.014264	13.0958	0	14	0	chr10	7796120	7802854	+	ATP5C1
chr17_81271024_81270525_-499-SLC38A10	10.356	1310.58	0.014264	13.0958	0	14	0	chr17	81270524	81271024	-	SLC38A10
chr15_85109130_85064370_+44760-PDE8A	10.356	1310.58	0.014264	13.0958	0	14	0	chr15	85064369	85109130	+	PDE8A
chr11_108148858_108135142_+13716-ACAT1	10.356	1310.58	0.014264	13.0958	0	14	0	chr11	108135141	108148858	+	ACAT1
chr12_104327671_104318913_+8758-TXNRD1	10.356	1310.58	0.014264	13.0958	0	14	0	chr12	104318912	104327671	+	TXNRD1
chr16_68158068_68121987_+36081-NFATC3	10.356	1310.58	0.014264	13.0958	0	14	0	chr16	68121986	68158068	+	NFATC3
chr1_155726019_155717006_+9013-DAP3	10.356	1310.58	0.014264	13.0958	0	14	0	chr1	155717005	155726019	+	DAP3
chr6_100805880_100766565_-39315-ASCC3	10.356	1310.58	0.014264	13.0958	0	14	0	chr6	100766564	100805880	-	ASCC3
chr22_45718493_45700282_+18211-ATXN10	10.356	1310.58	0.014264	13.0958	0	14	0	chr22	45700281	45718493	+	ATXN10
chr7_131388972_131375424_+13548-MKLN1	10.356	1310.58	0.014264	13.0958	0	14	0	chr7	131375423	131388972	+	MKLN1
chr7_100030375_100023419_+6956-ZKSCAN1	10.356	1310.58	0.014264	13.0958	0	14	0	chr7	100023418	100030375	+	ZKSCAN1
chr17_64571956_64561500_-10456-SMURF2	10.356	1310.58	0.014264	13.0958	0	14	0	chr17	64561499	64571956	-	SMURF2
chr17_32368014_32362914_+5100-ZNF207	10.356	1310.58	0.014264	13.0958	0	14	0	chr17	32362913	32368014	+	ZNF207
chr22_39045542_39029363_+16179-APOBEC3F	10.356	1310.58	0.014264	13.0958	0	14	0	chr22	39029362	39045542	+	APOBEC3F
chr5_116303683_116291517_+12166-COMMD10	10.356	1310.58	0.014264	13.0958	0	14	0	chr5	116291516	116303683	+	COMMD10
chr14_34862322_34826013_-36309-BAZ1A	10.356	1310.58	0.014264	13.0958	0	14	0	chr14	34826012	34862322	-	BAZ1A
chr19_17517850_17516173_+1677-PGLS	10.356	1310.58	0.014264	13.0958	0	14	0	chr19	17516172	17517850	+	PGLS
chr1_180190580_180178794_+11786-QSOX1	10.356	1310.58	0.014264	13.0958	0	14	0	chr1	180178793	180190580	+	QSOX1
chr9_96565483_96509673_-55810-CDC14B	10.356	1310.58	0.014264	13.0958	0	14	0	chr9	96509672	96565483	-	CDC14B
chr10_28596041_28583399_+12642-WAC	10.356	1310.58	0.014264	13.0958	0	14	0	chr10	28583398	28596041	+	WAC
chr1_100017815_99993537_+24278-SLC35A3	10.356	1310.58	0.014264	13.0958	0	14	0	chr1	99993536	100017815	+	SLC35A3
chr6_35872728_35869010_-3718-SRPK1	10.356	1310.58	0.014264	13.0958	0	14	0	chr6	35869009	35872728	-	SRPK1
chr12_121752223_121743629_+8594-TMEM120B	2.97434	7.85896	0.0143683	33.6749	4.27618	36	4	chr12	121743628	121752223	+	TMEM120B
chr6_43056445_43055545_-900-MRPL2	2.97434	7.85896	0.0143683	33.6749	4.27618	36	4	chr6	43055544	43056445	-	MRPL2
chr22_45740538_45700282_+40256-ATXN10	3.38623	10.4558	0.0149281	22.4499	2.13809	24	2	chr22	45700281	45740538	+	ATXN10
chr3_132716909_132686260_-30649-NPHP3	3.38623	10.4558	0.0149281	22.4499	2.13809	24	2	chr3	132686259	132716909	-	NPHP3
chr16_74463479_74459682_-3797-GLG1	3.38623	10.4558	0.0149281	22.4499	2.13809	24	2	chr16	74459681	74463479	-	GLG1
chr5_62561257_62550367_+10890-IPO11	3.38623	10.4558	0.0149281	22.4499	2.13809	24	2	chr5	62550366	62561257	+	IPO11
chr10_249088_179994_+69094-ZMYND11	3.38623	10.4558	0.0149281	22.4499	2.13809	24	2	chr10	179993	249088	+	ZMYND11
chr2_48346751_48328561_+18190-FOXN2	3.38623	10.4558	0.0149281	22.4499	2.13809	24	2	chr2	48328560	48346751	+	FOXN2
chr2_135605016_135602500_+2516-R3HDM1	3.38623	10.4558	0.0149281	22.4499	2.13809	24	2	chr2	135602499	135605016	+	R3HDM1
chr2_196923125_196875746_-47379-PGAP1	-10.2008	0.000849654	0.0150785	0	11.7595	0	11	chr2	196875745	196923125	-	PGAP1
chr4_139344339_139342826_+1513-NAA15	-2.71457	0.152346	0.0154	7.48331	49.1761	8	46	chr4	139342825	139344339	+	NAA15
chr2_15478289_15461201_-17088-NBAS	-2.77541	0.146055	0.0155181	5.61249	38.4856	6	36	chr2	15461200	15478289	-	NBAS
chr11_129066868_129062280_-4588-ARHGAP32	3.9647	15.6133	0.0167144	16.8375	1.06904	18	1	chr11	129062279	129066868	-	ARHGAP32
chr15_64300723_64251512_-49211-CSNK1G1	-3.35563	0.0976911	0.016722	1.87083	19.2428	2	18	chr15	64251511	64300723	-	CSNK1G1
chr1_58536741_58506060_-30681-OMA1	-3.35563	0.0976911	0.016722	1.87083	19.2428	2	18	chr1	58506059	58536741	-	OMA1
chr15_66521205_66508841_+12364-ZWILCH	-3.35563	0.0976911	0.016722	1.87083	19.2428	2	18	chr15	66508840	66521205	+	ZWILCH
chr4_127687867_127669036_+18831-INTU	-3.35563	0.0976911	0.016722	1.87083	19.2428	2	18	chr4	127669035	127687867	+	INTU
chr2_69363670_69342152_-21518-GFPT1	-3.35563	0.0976911	0.016722	1.87083	19.2428	2	18	chr2	69342151	69363670	-	GFPT1
chr2_48346751_48346201_+550-FOXN2	2.8919	7.42248	0.0171158	31.8041	4.27618	34	4	chr2	48346200	48346751	+	FOXN2
chr4_47910994_47894180_-16814-NFXL1	-2.88975	0.134927	0.017132	3.74166	27.7952	4	26	chr4	47894179	47910994	-	NFXL1
chr12_132721217_132720678_+539-na	-2.88975	0.134927	0.017132	3.74166	27.7952	4	26	chr12	132720677	132721217	+	na
chr12_79822190_79817394_-4796-PPP1R12A	-2.88975	0.134927	0.017132	3.74166	27.7952	4	26	chr12	79817393	79822190	-	PPP1R12A
chr7_55984878_55982210_+2668-GBAS	10.2492	1217.04	0.0175645	12.1604	0	13	0	chr7	55982209	55984878	+	GBAS
chr17_80313167_80294720_+18447-RNF213	3.26076	9.58485	0.0191995	20.5791	2.13809	22	2	chr17	80294719	80313167	+	RNF213
chr1_50596216_50567077_-29139-FAF1	3.26076	9.58485	0.0191995	20.5791	2.13809	22	2	chr1	50567076	50596216	-	FAF1
chr13_20019618_19959958_+59660-ZMYM2	3.26076	9.58485	0.0191995	20.5791	2.13809	22	2	chr13	19959957	20019618	+	ZMYM2
chr12_69893840_69890971_+2869-MYRFL	-10.0635	0.00093454	0.0198233	0	10.6904	0	10	chr12	69890970	69893840	+	MYRFL
chr5_98881375_98868495_-12880-CHD1	-10.0635	0.00093454	0.0198233	0	10.6904	0	10	chr5	98868494	98881375	-	CHD1
chr15_43383504_43377847_+5657-TUBGCP4	-10.0635	0.00093454	0.0198233	0	10.6904	0	10	chr15	43377846	43383504	+	TUBGCP4
chr6_42679832_42663278_+16554-UBR2	-10.0635	0.00093454	0.0198233	0	10.6904	0	10	chr6	42663277	42679832	+	UBR2
chr12_50809589_50780140_+29449-ATF1	-10.0635	0.00093454	0.0198233	0	10.6904	0	10	chr12	50780139	50809589	+	ATF1
chr8_140405698_140347757_-57941-TRAPPC9	-10.0635	0.00093454	0.0198233	0	10.6904	0	10	chr8	140347756	140405698	-	TRAPPC9
chr20_47216262_47214758_+1504-na	-10.0635	0.00093454	0.0198233	0	10.6904	0	10	chr20	47214757	47216262	+	na
chr10_14935564_14922981_-12583-DCLRE1C	-10.0635	0.00093454	0.0198233	0	10.6904	0	10	chr10	14922980	14935564	-	DCLRE1C
chr1_92345914_92333391_+12523-RPAP2	-10.0635	0.00093454	0.0198233	0	10.6904	0	10	chr1	92333390	92345914	+	RPAP2
chr12_19287556_19253940_+33616-PLEKHA5	-10.0635	0.00093454	0.0198233	0	10.6904	0	10	chr12	19253939	19287556	+	PLEKHA5
chr7_92507126_92501507_-5619-PEX1	-10.0635	0.00093454	0.0198233	0	10.6904	0	10	chr7	92501506	92507126	-	PEX1
chr1_186411893_186406083_+5810-C1orf27	-10.0635	0.00093454	0.0198233	0	10.6904	0	10	chr1	186406082	186411893	+	C1orf27
chr7_47400914_47396800_-4114-TNS3	-10.0635	0.00093454	0.0198233	0	10.6904	0	10	chr7	47396799	47400914	-	TNS3
chr3_50108304_50106767_+1537-RBM5	-10.0635	0.00093454	0.0198233	0	10.6904	0	10	chr3	50106766	50108304	+	RBM5
chr7_157225539_157216867_+8672-UBE3C	-10.0635	0.00093454	0.0198233	0	10.6904	0	10	chr7	157216866	157225539	+	UBE3C
chr3_185613408_185598412_+14996-SENP2	-10.0635	0.00093454	0.0198233	0	10.6904	0	10	chr3	185598411	185613408	+	SENP2
chr7_849603_848418_+1185-na	-10.0635	0.00093454	0.0198233	0	10.6904	0	10	chr7	848417	849603	+	na
chr1_45642499_45633489_-9010-GPBP1L1	-10.0635	0.00093454	0.0198233	0	10.6904	0	10	chr1	45633488	45642499	-	GPBP1L1
chr10_70531454_70525923_+5531-PALD1	-10.0635	0.00093454	0.0198233	0	10.6904	0	10	chr10	70525922	70531454	+	PALD1
chr7_73470483_73459536_-10947-BAZ1B	-10.0635	0.00093454	0.0198233	0	10.6904	0	10	chr7	73459535	73470483	-	BAZ1B
chr3_196818156_196814451_+3705-PAK2	-10.0635	0.00093454	0.0198233	0	10.6904	0	10	chr3	196814450	196818156	+	PAK2
chr4_119273708_119245337_+28371-USP53	-10.0635	0.00093454	0.0198233	0	10.6904	0	10	chr4	119245336	119273708	+	USP53
chr2_73950732_73946719_+4013-DGUOK	-10.0635	0.00093454	0.0198233	0	10.6904	0	10	chr2	73946718	73950732	+	DGUOK
chr9_26935206_26910338_-24868-PLAA	-10.0635	0.00093454	0.0198233	0	10.6904	0	10	chr9	26910337	26935206	-	PLAA
chr2_32445668_32441329_+4339-BIRC6	-10.0635	0.00093454	0.0198233	0	10.6904	0	10	chr2	32441328	32445668	+	BIRC6
chr15_89889140_89871475_-17665-C15orf38-AP3S2	-10.0635	0.00093454	0.0198233	0	10.6904	0	10	chr15	89871474	89889140	-	C15orf38-AP3S2
chr13_100309908_100257595_+52313-PCCA	-10.0635	0.00093454	0.0198233	0	10.6904	0	10	chr13	100257594	100309908	+	PCCA
chr6_104843298_104833042_-10256-HACE1	-10.0635	0.00093454	0.0198233	0	10.6904	0	10	chr6	104833041	104843298	-	HACE1
chr6_158452268_158429736_+22532-TULP4	-10.0635	0.00093454	0.0198233	0	10.6904	0	10	chr6	158429735	158452268	+	TULP4
chr2_202148759_202141764_-6995-na	-10.0635	0.00093454	0.0198233	0	10.6904	0	10	chr2	202141763	202148759	-	na
chr2_55644720_55640627_-4093-PNPT1	-10.0635	0.00093454	0.0198233	0	10.6904	0	10	chr2	55640626	55644720	-	PNPT1
chr9_96324169_96320998_-3171-SLC35D2	-10.0635	0.00093454	0.0198233	0	10.6904	0	10	chr9	96320997	96324169	-	SLC35D2
chr17_39564914_39556286_+8628-CDK12	-10.0635	0.00093454	0.0198233	0	10.6904	0	10	chr17	39556285	39564914	+	CDK12
chr1_93226449_93220298_+6151-CCDC18	-10.0635	0.00093454	0.0198233	0	10.6904	0	10	chr1	93220297	93226449	+	CCDC18
chr16_53470922_53439016_+31906-RBL2	-10.0635	0.00093454	0.0198233	0	10.6904	0	10	chr16	53439015	53470922	+	RBL2
chr1_30981405_30964674_-16731-PUM1	-10.0635	0.00093454	0.0198233	0	10.6904	0	10	chr1	30964673	30981405	-	PUM1
chr11_102227581_102205893_+21688-YAP1	-10.0635	0.00093454	0.0198233	0	10.6904	0	10	chr11	102205892	102227581	+	YAP1
chr14_61732524_61721509_+11015-HIF1A	-10.0635	0.00093454	0.0198233	0	10.6904	0	10	chr14	61721508	61732524	+	HIF1A
chr5_94924021_94714777_-209244-MCTP1	-10.0635	0.00093454	0.0198233	0	10.6904	0	10	chr5	94714776	94924021	-	MCTP1
chr1_1815862_1790395_-25467-GNB1	-10.0635	0.00093454	0.0198233	0	10.6904	0	10	chr1	1790394	1815862	-	GNB1
chr15_64376905_64365974_-10931-KIAA0101	-10.0635	0.00093454	0.0198233	0	10.6904	0	10	chr15	64365973	64376905	-	KIAA0101
chr5_145473315_145438072_-35243-na	-10.0635	0.00093454	0.0198233	0	10.6904	0	10	chr5	145438071	145473315	-	na
chr11_61438342_61437625_+717-SDHAF2	-10.0635	0.00093454	0.0198233	0	10.6904	0	10	chr11	61437624	61438342	+	SDHAF2
chr4_150491035_150467673_-23362-LRBA	-10.0635	0.00093454	0.0198233	0	10.6904	0	10	chr4	150467672	150491035	-	LRBA
chr11_94447438_94445810_-1628-MRE11A	-10.0635	0.00093454	0.0198233	0	10.6904	0	10	chr11	94445809	94447438	-	MRE11A
chr10_91997751_91956528_+41223-BTAF1	-10.0635	0.00093454	0.0198233	0	10.6904	0	10	chr10	91956527	91997751	+	BTAF1
chr4_41145230_41142987_-2243-APBB2	-10.0635	0.00093454	0.0198233	0	10.6904	0	10	chr4	41142986	41145230	-	APBB2
chr9_5774357_5656583_+117774-RIC1	-10.0635	0.00093454	0.0198233	0	10.6904	0	10	chr9	5656582	5774357	+	RIC1
chr1_10282533_10271502_+11031-KIF1B	-10.0635	0.00093454	0.0198233	0	10.6904	0	10	chr1	10271501	10282533	+	KIF1B
chr22_29639212_29636751_+2461-NF2	-10.0635	0.00093454	0.0198233	0	10.6904	0	10	chr22	29636750	29639212	+	NF2
chr1_25356853_25351626_+5227-TMEM50A	-10.0635	0.00093454	0.0198233	0	10.6904	0	10	chr1	25351625	25356853	+	TMEM50A
chr12_101365625_101356554_+9071-UTP20	-10.0635	0.00093454	0.0198233	0	10.6904	0	10	chr12	101356553	101365625	+	UTP20
chr15_96285459_96269848_-15611-NR2F2-AS1	-10.0635	0.00093454	0.0198233	0	10.6904	0	10	chr15	96269847	96285459	-	NR2F2-AS1
chr18_12701113_12686262_-14851-CEP76	-10.0635	0.00093454	0.0198233	0	10.6904	0	10	chr18	12686261	12701113	-	CEP76
chr6_88941180_88890495_-50685-RNGTT	-10.0635	0.00093454	0.0198233	0	10.6904	0	10	chr6	88890494	88941180	-	RNGTT
chr10_96160402_96155326_+5076-ZNF518A	-10.0635	0.00093454	0.0198233	0	10.6904	0	10	chr10	96155325	96160402	+	ZNF518A
chr7_26193373_26193251_-122-HNRNPA2B1	-10.0635	0.00093454	0.0198233	0	10.6904	0	10	chr7	26193250	26193373	-	HNRNPA2B1
chr5_131677872_131670463_-7409-FNIP1	-10.0635	0.00093454	0.0198233	0	10.6904	0	10	chr5	131670462	131677872	-	FNIP1
chr4_185415867_185407936_-7931-UFSP2	-10.0635	0.00093454	0.0198233	0	10.6904	0	10	chr4	185407935	185415867	-	UFSP2
chr22_28734727_28699838_-34889-CHEK2	-10.0635	0.00093454	0.0198233	0	10.6904	0	10	chr22	28699837	28734727	-	CHEK2
chr11_102223752_102203988_+19764-YAP1	-10.0635	0.00093454	0.0198233	0	10.6904	0	10	chr11	102203987	102223752	+	YAP1
chr3_197866219_197858834_+7385-LRCH3	-10.0635	0.00093454	0.0198233	0	10.6904	0	10	chr3	197858833	197866219	+	LRCH3
chr16_21976243_21961328_+14915-UQCRC2	-10.0635	0.00093454	0.0198233	0	10.6904	0	10	chr16	21961327	21976243	+	UQCRC2
chr19_47169923_47143494_+26429-SAE1	-10.0635	0.00093454	0.0198233	0	10.6904	0	10	chr19	47143493	47169923	+	SAE1
chr6_75670720_75663221_+7499-SENP6	-10.0635	0.00093454	0.0198233	0	10.6904	0	10	chr6	75663220	75670720	+	SENP6
chr4_158715684_158713119_-2565-PPID	-10.0635	0.00093454	0.0198233	0	10.6904	0	10	chr4	158713118	158715684	-	PPID
chr5_148417204_148394714_+22490-FBXO38	-10.0635	0.00093454	0.0198233	0	10.6904	0	10	chr5	148394713	148417204	+	FBXO38
chr18_50940386_50932258_+8128-ME2	-10.0635	0.00093454	0.0198233	0	10.6904	0	10	chr18	50932257	50940386	+	ME2
chr11_73718890_73707420_-11470-RAB6A	-10.0635	0.00093454	0.0198233	0	10.6904	0	10	chr11	73707419	73718890	-	RAB6A
chr1_90941309_90916640_-24669-ZNF644	-10.0635	0.00093454	0.0198233	0	10.6904	0	10	chr1	90916639	90941309	-	ZNF644
chr8_81681584_81670939_-10645-IMPA1	-10.0635	0.00093454	0.0198233	0	10.6904	0	10	chr8	81670938	81681584	-	IMPA1
chr13_95949454_95925680_-23774-UGGT2	-10.0635	0.00093454	0.0198233	0	10.6904	0	10	chr13	95925679	95949454	-	UGGT2
chr14_31730761_31673355_+57406-NUBPL	-10.0635	0.00093454	0.0198233	0	10.6904	0	10	chr14	31673354	31730761	+	NUBPL
chr2_202284481_202275113_+9368-NOP58	-10.0635	0.00093454	0.0198233	0	10.6904	0	10	chr2	202275112	202284481	+	NOP58
chr3_123146259_123145522_+737-PDIA5	-10.0635	0.00093454	0.0198233	0	10.6904	0	10	chr3	123145521	123146259	+	PDIA5
chr3_33385728_33358967_+26761-FBXL2	-10.0635	0.00093454	0.0198233	0	10.6904	0	10	chr3	33358966	33385728	+	FBXL2
chr22_38498573_38495796_-2777-DDX17	-10.0635	0.00093454	0.0198233	0	10.6904	0	10	chr22	38495795	38498573	-	DDX17
chr22_42912157_42909427_-2730-PACSIN2	-10.0635	0.00093454	0.0198233	0	10.6904	0	10	chr22	42909426	42912157	-	PACSIN2
chr2_202295837_202290323_+5514-NOP58	-10.0635	0.00093454	0.0198233	0	10.6904	0	10	chr2	202290322	202295837	+	NOP58
chr8_25317131_25308783_+8348-DOCK5	-10.0635	0.00093454	0.0198233	0	10.6904	0	10	chr8	25308782	25317131	+	DOCK5
chr1_5952836_5947104_-5732-NPHP4	-10.0635	0.00093454	0.0198233	0	10.6904	0	10	chr1	5947103	5952836	-	NPHP4
chr11_108247127_108227595_+19532-ATM	-10.0635	0.00093454	0.0198233	0	10.6904	0	10	chr11	108227594	108247127	+	ATM
chr1_8614686_8556475_-58211-RERE	-10.0635	0.00093454	0.0198233	0	10.6904	0	10	chr1	8556474	8614686	-	RERE
chr1_220147730_220140183_+7547-IARS2	-10.0635	0.00093454	0.0198233	0	10.6904	0	10	chr1	220140182	220147730	+	IARS2
chr8_123348273_123344884_-3389-ATAD2	-10.0635	0.00093454	0.0198233	0	10.6904	0	10	chr8	123344883	123348273	-	ATAD2
chr2_43925961_43899219_-26742-LRPPRC	-10.0635	0.00093454	0.0198233	0	10.6904	0	10	chr2	43899218	43925961	-	LRPPRC
chr17_27311616_27304780_+6836-WSB1	-10.0635	0.00093454	0.0198233	0	10.6904	0	10	chr17	27304779	27311616	+	WSB1
chr3_56669791_56660731_-9060-FAM208A	-10.0635	0.00093454	0.0198233	0	10.6904	0	10	chr3	56660730	56669791	-	FAM208A
chr18_21664230_21656861_-7369-ABHD3	-10.0635	0.00093454	0.0198233	0	10.6904	0	10	chr18	21656860	21664230	-	ABHD3
chr8_67302466_67299209_-3257-ARFGEF1	-10.0635	0.00093454	0.0198233	0	10.6904	0	10	chr8	67299208	67302466	-	ARFGEF1
chr12_117010450_116985206_+25244-FBXW8	-10.0635	0.00093454	0.0198233	0	10.6904	0	10	chr12	116985205	117010450	+	FBXW8
chr7_93311272_93291703_+19569-VPS50	-10.0635	0.00093454	0.0198233	0	10.6904	0	10	chr7	93291702	93311272	+	VPS50
chr4_86701801_86686710_+15091-PTPN13	-10.0635	0.00093454	0.0198233	0	10.6904	0	10	chr4	86686709	86701801	+	PTPN13
chr1_60600270_60588037_-12233-LOC105378763	-10.0635	0.00093454	0.0198233	0	10.6904	0	10	chr1	60588036	60600270	-	LOC105378763
chr19_37207254_37199400_-7854-ZNF585B	-10.0635	0.00093454	0.0198233	0	10.6904	0	10	chr19	37199399	37207254	-	ZNF585B
chr21_36364259_36333646_+30613-MORC3	-10.0635	0.00093454	0.0198233	0	10.6904	0	10	chr21	36333645	36364259	+	MORC3
chr3_37386370_37383226_+3144-C3orf35	-10.0635	0.00093454	0.0198233	0	10.6904	0	10	chr3	37383225	37386370	+	C3orf35
chr10_124790338_124774675_-15663-METTL10	-10.0635	0.00093454	0.0198233	0	10.6904	0	10	chr10	124774674	124790338	-	METTL10
chr9_88468605_88426382_+42223-SPIN1	-10.0635	0.00093454	0.0198233	0	10.6904	0	10	chr9	88426381	88468605	+	SPIN1
chr7_1489682_1486625_-3057-INTS1	-10.0635	0.00093454	0.0198233	0	10.6904	0	10	chr7	1486624	1489682	-	INTS1
chr6_157110561_157036835_+73726-ARID1B	-10.0635	0.00093454	0.0198233	0	10.6904	0	10	chr6	157036834	157110561	+	ARID1B
chr20_37751666_37724957_+26709-CTNNBL1	-10.0635	0.00093454	0.0198233	0	10.6904	0	10	chr20	37724956	37751666	+	CTNNBL1
chr10_12120267_12112900_+7367-DHTKD1	-10.0635	0.00093454	0.0198233	0	10.6904	0	10	chr10	12112899	12120267	+	DHTKD1
chr8_39055772_39007886_+47886-ADAM9	-10.0635	0.00093454	0.0198233	0	10.6904	0	10	chr8	39007885	39055772	+	ADAM9
chr11_71923475_71917621_-5854-LOC100133315	-10.0635	0.00093454	0.0198233	0	10.6904	0	10	chr11	71917620	71923475	-	LOC100133315
chr9_92269983_92268174_-1809-IARS	-10.0635	0.00093454	0.0198233	0	10.6904	0	10	chr9	92268173	92269983	-	IARS
chr20_44506996_44503815_-3181-SERINC3	-10.0635	0.00093454	0.0198233	0	10.6904	0	10	chr20	44503814	44506996	-	SERINC3
chr18_31909760_31873430_-36330-TRAPPC8	-10.0635	0.00093454	0.0198233	0	10.6904	0	10	chr18	31873429	31909760	-	TRAPPC8
chr2_60787620_60786947_+673-PAPOLG	-10.0635	0.00093454	0.0198233	0	10.6904	0	10	chr2	60786946	60787620	+	PAPOLG
chr5_119129423_119101935_+27488-DMXL1	-10.0635	0.00093454	0.0198233	0	10.6904	0	10	chr5	119101934	119129423	+	DMXL1
chr20_3007420_2986765_+20655-PTPRA	-10.0635	0.00093454	0.0198233	0	10.6904	0	10	chr20	2986764	3007420	+	PTPRA
chr5_146004153_146000058_+4095-SH3RF2	-10.0635	0.00093454	0.0198233	0	10.6904	0	10	chr5	146000057	146004153	+	SH3RF2
chr7_131445903_131429033_+16870-MKLN1	-10.0635	0.00093454	0.0198233	0	10.6904	0	10	chr7	131429032	131445903	+	MKLN1
chr20_5973196_5958528_+14668-MCM8	-10.0635	0.00093454	0.0198233	0	10.6904	0	10	chr20	5958527	5973196	+	MCM8
chr12_95049233_95040476_-8757-NR2C1	-10.0635	0.00093454	0.0198233	0	10.6904	0	10	chr12	95040475	95049233	-	NR2C1
chrX_21853503_21851509_+1994-MBTPS2	-10.0635	0.00093454	0.0198233	0	10.6904	0	10	chrX	21851508	21853503	+	MBTPS2
chr4_17631973_17623601_+8372-MED28	-10.0635	0.00093454	0.0198233	0	10.6904	0	10	chr4	17623600	17631973	+	MED28
chr3_119916174_119905755_-10419-GSK3B	-10.0635	0.00093454	0.0198233	0	10.6904	0	10	chr3	119905754	119916174	-	GSK3B
chr12_107000082_106999551_-531-CRY1	-10.0635	0.00093454	0.0198233	0	10.6904	0	10	chr12	106999550	107000082	-	CRY1
chr2_219794170_219791589_+2581-LOC105373888	-10.0635	0.00093454	0.0198233	0	10.6904	0	10	chr2	219791588	219794170	+	LOC105373888
chr7_106099282_106097690_-1592-SYPL1	-10.0635	0.00093454	0.0198233	0	10.6904	0	10	chr7	106097689	106099282	-	SYPL1
chr15_44486700_44484224_+2476-CTDSPL2	-10.0635	0.00093454	0.0198233	0	10.6904	0	10	chr15	44484223	44486700	+	CTDSPL2
chr20_41205066_41202057_-3009-ZHX3	-10.0635	0.00093454	0.0198233	0	10.6904	0	10	chr20	41202056	41205066	-	ZHX3
chr2_169914146_169905114_+9032-UBR3	-10.0635	0.00093454	0.0198233	0	10.6904	0	10	chr2	169905113	169914146	+	UBR3
chr13_41320824_41316846_+3978-NAA16	-10.0635	0.00093454	0.0198233	0	10.6904	0	10	chr13	41316845	41320824	+	NAA16
chr5_33463825_33460902_+2923-TARS	-10.0635	0.00093454	0.0198233	0	10.6904	0	10	chr5	33460901	33463825	+	TARS
chr4_184013364_184011587_+1777-STOX2	-10.0635	0.00093454	0.0198233	0	10.6904	0	10	chr4	184011586	184013364	+	STOX2
chr12_49634602_49631401_+3201-PRPF40B	-10.0635	0.00093454	0.0198233	0	10.6904	0	10	chr12	49631400	49634602	+	PRPF40B
chr9_127338161_127332274_+5887-GARNL3	-10.0635	0.00093454	0.0198233	0	10.6904	0	10	chr9	127332273	127338161	+	GARNL3
chr9_26887513_26842301_-45212-CAAP1	-10.0635	0.00093454	0.0198233	0	10.6904	0	10	chr9	26842300	26887513	-	CAAP1
chr7_77583650_77571078_+12572-PTPN12	-10.0635	0.00093454	0.0198233	0	10.6904	0	10	chr7	77571077	77583650	+	PTPN12
chr7_129001234_128997389_-3845-TNPO3	-10.0635	0.00093454	0.0198233	0	10.6904	0	10	chr7	128997388	129001234	-	TNPO3
chr1_150229237_150226608_-2629-ANP32E	-10.0635	0.00093454	0.0198233	0	10.6904	0	10	chr1	150226607	150229237	-	ANP32E
chr9_71875083_71870083_-5000-ABHD17B	-10.0635	0.00093454	0.0198233	0	10.6904	0	10	chr9	71870082	71875083	-	ABHD17B
chr18_31666372_31643640_-22732-B4GALT6	-10.0635	0.00093454	0.0198233	0	10.6904	0	10	chr18	31643639	31666372	-	B4GALT6
chr4_42552610_42543917_-8693-ATP8A1	-10.0635	0.00093454	0.0198233	0	10.6904	0	10	chr4	42543916	42552610	-	ATP8A1
chr12_32306122_32305664_+458-BICD1	-10.0635	0.00093454	0.0198233	0	10.6904	0	10	chr12	32305663	32306122	+	BICD1
chr4_24543026_24540108_-2918-DHX15	-10.0635	0.00093454	0.0198233	0	10.6904	0	10	chr4	24540107	24543026	-	DHX15
chr6_144700243_144487548_+212695-UTRN	-10.0635	0.00093454	0.0198233	0	10.6904	0	10	chr6	144487547	144700243	+	UTRN
chr4_87454455_87434981_+19474-NUDT9	-10.0635	0.00093454	0.0198233	0	10.6904	0	10	chr4	87434980	87454455	+	NUDT9
chr12_111660675_111658736_-1939-BRAP	-10.0635	0.00093454	0.0198233	0	10.6904	0	10	chr12	111658735	111660675	-	BRAP
chr2_48471367_48451008_+20359-PPP1R21	-10.0635	0.00093454	0.0198233	0	10.6904	0	10	chr2	48451007	48471367	+	PPP1R21
chr12_48071721_48065065_-6656-SENP1	-10.0635	0.00093454	0.0198233	0	10.6904	0	10	chr12	48065064	48071721	-	SENP1
chr3_101672213_101652496_-19717-ZBTB11	-10.0635	0.00093454	0.0198233	0	10.6904	0	10	chr3	101652495	101672213	-	ZBTB11
chr6_143474856_143470961_+3895-PEX3	-10.0635	0.00093454	0.0198233	0	10.6904	0	10	chr6	143470960	143474856	+	PEX3
chr6_154788022_154773989_+14033-SCAF8	-10.0635	0.00093454	0.0198233	0	10.6904	0	10	chr6	154773988	154788022	+	SCAF8
chr12_112078741_112068880_-9861-NAA25	-10.0635	0.00093454	0.0198233	0	10.6904	0	10	chr12	112068879	112078741	-	NAA25
chr10_68981581_68973545_+8036-DDX21	-10.0635	0.00093454	0.0198233	0	10.6904	0	10	chr10	68973544	68981581	+	DDX21
chr3_19978403_19975601_+2802-RAB5A	-10.0635	0.00093454	0.0198233	0	10.6904	0	10	chr3	19975600	19978403	+	RAB5A
chr3_62662394_62645722_-16672-CADPS	-10.0635	0.00093454	0.0198233	0	10.6904	0	10	chr3	62645721	62662394	-	CADPS
chr19_48419814_48419234_+580-GRIN2D	-10.0635	0.00093454	0.0198233	0	10.6904	0	10	chr19	48419233	48419814	+	GRIN2D
chr2_53750941_53714384_-36557-GPR75-ASB3	-10.0635	0.00093454	0.0198233	0	10.6904	0	10	chr2	53714383	53750941	-	GPR75-ASB3
chr1_211793190_211778918_-14272-LPGAT1	-10.0635	0.00093454	0.0198233	0	10.6904	0	10	chr1	211778917	211793190	-	LPGAT1
chr1_197735796_197715031_-20765-DENND1B	-10.0635	0.00093454	0.0198233	0	10.6904	0	10	chr1	197715030	197735796	-	DENND1B
chr11_68576043_68567014_+9029-PPP6R3	-10.0635	0.00093454	0.0198233	0	10.6904	0	10	chr11	68567013	68576043	+	PPP6R3
chr12_48679833_48662560_-17273-KANSL2	-10.0635	0.00093454	0.0198233	0	10.6904	0	10	chr12	48662559	48679833	-	KANSL2
chrX_16820255_16818574_+1681-TXLNG	-10.0635	0.00093454	0.0198233	0	10.6904	0	10	chrX	16818573	16820255	+	TXLNG
chr11_122799034_122794702_+4332-UBASH3B	-10.0635	0.00093454	0.0198233	0	10.6904	0	10	chr11	122794701	122799034	+	UBASH3B
chr14_69149503_69122217_-27286-DCAF5	-10.0635	0.00093454	0.0198233	0	10.6904	0	10	chr14	69122216	69149503	-	DCAF5
chr17_31265339_31260369_+4970-NF1	-10.0635	0.00093454	0.0198233	0	10.6904	0	10	chr17	31260368	31265339	+	NF1
chr19_36450001_36449399_-602-na	-10.0635	0.00093454	0.0198233	0	10.6904	0	10	chr19	36449398	36450001	-	na
chr12_438554_405511_+33043-CCDC77	-10.0635	0.00093454	0.0198233	0	10.6904	0	10	chr12	405510	438554	+	CCDC77
chr5_151803996_151786603_+17393-G3BP1	-10.0635	0.00093454	0.0198233	0	10.6904	0	10	chr5	151786602	151803996	+	G3BP1
chr12_68742443_68734708_+7735-NUP107	-10.0635	0.00093454	0.0198233	0	10.6904	0	10	chr12	68734707	68742443	+	NUP107
chr4_51899378_51863437_+35941-DCUN1D4	2.67993	6.40824	0.0200535	41.1582	6.41427	44	6	chr4	51863436	51899378	+	DCUN1D4
chr22_25381578_25375813_-5765-LRP5L	2.80447	6.986	0.020477	29.9333	4.27618	32	4	chr22	25375812	25381578	-	LRP5L
chr3_121498670_121496808_-1862-POLQ	-2.56987	0.168419	0.0205884	9.35414	55.5903	10	52	chr3	121496807	121498670	-	POLQ
chr15_43447485_43446387_-1098-TP53BP1	10.1338	1123.5	0.0217916	11.225	0	12	0	chr15	43446386	43447485	-	TP53BP1
chr13_31229294_31215051_+14243-B3GLCT	10.1338	1123.5	0.0217916	11.225	0	12	0	chr13	31215050	31229294	+	B3GLCT
chr20_18306393_18297985_+8408-ZNF133	10.1338	1123.5	0.0217916	11.225	0	12	0	chr20	18297984	18306393	+	ZNF133
chr9_36674937_36597222_+77715-MELK	10.1338	1123.5	0.0217916	11.225	0	12	0	chr9	36597221	36674937	+	MELK
chr2_199328910_199308760_-20150-SATB2	10.1338	1123.5	0.0217916	11.225	0	12	0	chr2	199308759	199328910	-	SATB2
chr14_71057724_71045133_+12591-PCNX1	10.1338	1123.5	0.0217916	11.225	0	12	0	chr14	71045132	71057724	+	PCNX1
chr1_246335474_246327201_-8273-SMYD3	10.1338	1123.5	0.0217916	11.225	0	12	0	chr1	246327200	246335474	-	SMYD3
chr10_91793110_91790115_-2995-na	10.1338	1123.5	0.0217916	11.225	0	12	0	chr10	91790114	91793110	-	na
chr18_49379758_49286434_-93324-DYM	10.1338	1123.5	0.0217916	11.225	0	12	0	chr18	49286433	49379758	-	DYM
chr8_38252287_38247713_+4574-DDHD2	10.1338	1123.5	0.0217916	11.225	0	12	0	chr8	38247712	38252287	+	DDHD2
chr7_29400828_29354625_+46203-CHN2	10.1338	1123.5	0.0217916	11.225	0	12	0	chr7	29354624	29400828	+	CHN2
chr11_34984728_34931404_+53324-PDHX	10.1338	1123.5	0.0217916	11.225	0	12	0	chr11	34931403	34984728	+	PDHX
chr13_24913091_24892643_-20448-CENPJ	10.1338	1123.5	0.0217916	11.225	0	12	0	chr13	24892642	24913091	-	CENPJ
chr2_36479694_36441258_+38436-CRIM1	10.1338	1123.5	0.0217916	11.225	0	12	0	chr2	36441257	36479694	+	CRIM1
chr5_171914405_171899004_-15401-FBXW11	10.1338	1123.5	0.0217916	11.225	0	12	0	chr5	171899003	171914405	-	FBXW11
chr12_2824252_2822794_+1458-ITFG2	10.1338	1123.5	0.0217916	11.225	0	12	0	chr12	2822793	2824252	+	ITFG2
chr14_53103856_53091785_-12071-DDHD1	10.1338	1123.5	0.0217916	11.225	0	12	0	chr14	53091784	53103856	-	DDHD1
chr1_108659962_108650211_-9751-HENMT1	10.1338	1123.5	0.0217916	11.225	0	12	0	chr1	108650210	108659962	-	HENMT1
chr19_37207254_37195881_-11373-ZNF585B	10.1338	1123.5	0.0217916	11.225	0	12	0	chr19	37195880	37207254	-	ZNF585B
chr3_57248351_57242856_+5495-APPL1	10.1338	1123.5	0.0217916	11.225	0	12	0	chr3	57242855	57248351	+	APPL1
chr1_45659142_45629576_-29566-GPBP1L1	10.1338	1123.5	0.0217916	11.225	0	12	0	chr1	45629575	45659142	-	GPBP1L1
chr1_11996318_11989165_+7153-MFN2	10.1338	1123.5	0.0217916	11.225	0	12	0	chr1	11989164	11996318	+	MFN2
chr5_151791062_151786572_+4490-G3BP1	10.1338	1123.5	0.0217916	11.225	0	12	0	chr5	151786571	151791062	+	G3BP1
chr14_73148106_73147795_+311-PSEN1	10.1338	1123.5	0.0217916	11.225	0	12	0	chr14	73147794	73148106	+	PSEN1
chr8_102270183_102261915_-8268-UBR5	10.1338	1123.5	0.0217916	11.225	0	12	0	chr8	102261914	102270183	-	UBR5
chr14_71034036_70976942_+57094-PCNX1	10.1338	1123.5	0.0217916	11.225	0	12	0	chr14	70976941	71034036	+	PCNX1
chr15_93014909_93000512_+14397-CHD2	10.1338	1123.5	0.0217916	11.225	0	12	0	chr15	93000511	93014909	+	CHD2
chr11_120459320_120447874_+11446-ARHGEF12	10.1338	1123.5	0.0217916	11.225	0	12	0	chr11	120447873	120459320	+	ARHGEF12
chr10_21370115_21354671_-15444-LOC105376444	10.1338	1123.5	0.0217916	11.225	0	12	0	chr10	21354670	21370115	-	LOC105376444
chrX_101148161_101147763_+398-CENPI	10.1338	1123.5	0.0217916	11.225	0	12	0	chrX	101147762	101148161	+	CENPI
chr8_31068327_31058372_+9955-WRN	10.1338	1123.5	0.0217916	11.225	0	12	0	chr8	31058371	31068327	+	WRN
chr13_75362607_75336921_-25686-TBC1D4	10.1338	1123.5	0.0217916	11.225	0	12	0	chr13	75336920	75362607	-	TBC1D4
chr2_113955706_113951479_+4227-ACTR3	10.1338	1123.5	0.0217916	11.225	0	12	0	chr2	113951478	113955706	+	ACTR3
chr11_1290409_1286002_-4407-TOLLIP	10.1338	1123.5	0.0217916	11.225	0	12	0	chr11	1286001	1290409	-	TOLLIP
chr4_39240334_39224884_+15450-WDR19	10.1338	1123.5	0.0217916	11.225	0	12	0	chr4	39224883	39240334	+	WDR19
chr6_130870126_130858131_-11995-EPB41L2	10.1338	1123.5	0.0217916	11.225	0	12	0	chr6	130858130	130870126	-	EPB41L2
chr7_29969068_29923956_-45112-SCRN1	10.1338	1123.5	0.0217916	11.225	0	12	0	chr7	29923955	29969068	-	SCRN1
chr14_21429335_21415574_-13761-CHD8	10.1338	1123.5	0.0217916	11.225	0	12	0	chr14	21415573	21429335	-	CHD8
chr7_38228871_38202070_+26801-STARD3NL	10.1338	1123.5	0.0217916	11.225	0	12	0	chr7	38202069	38228871	+	STARD3NL
chr17_1242191_1241938_-253-na	10.1338	1123.5	0.0217916	11.225	0	12	0	chr17	1241937	1242191	-	na
chr17_1787604_1783035_-4569-SMYD4	10.1338	1123.5	0.0217916	11.225	0	12	0	chr17	1783034	1787604	-	SMYD4
chr11_77702495_77700721_-1774-RSF1	10.1338	1123.5	0.0217916	11.225	0	12	0	chr11	77700720	77702495	-	RSF1
chr8_23043243_23042041_-1202-TNFRSF10B	10.1338	1123.5	0.0217916	11.225	0	12	0	chr8	23042040	23043243	-	TNFRSF10B
chr1_93560915_93544107_+16808-FNBP1L	10.1338	1123.5	0.0217916	11.225	0	12	0	chr1	93544106	93560915	+	FNBP1L
chr1_75810807_75806981_+3826-MSH4	10.1338	1123.5	0.0217916	11.225	0	12	0	chr1	75806980	75810807	+	MSH4
chr3_47693300_47686049_-7251-SMARCC1	10.1338	1123.5	0.0217916	11.225	0	12	0	chr3	47686048	47693300	-	SMARCC1
chr4_1918623_1918141_+482-WHSC1	10.1338	1123.5	0.0217916	11.225	0	12	0	chr4	1918140	1918623	+	WHSC1
chr16_53826491_53825864_+627-FTO	10.1338	1123.5	0.0217916	11.225	0	12	0	chr16	53825863	53826491	+	FTO
chr16_69670288_69646517_+23771-NFAT5	10.1338	1123.5	0.0217916	11.225	0	12	0	chr16	69646516	69670288	+	NFAT5
chrX_19970298_19950753_-19545-CXorf23	10.1338	1123.5	0.0217916	11.225	0	12	0	chrX	19950752	19970298	-	CXorf23
chr17_39492890_39490557_+2333-CDK12	10.1338	1123.5	0.0217916	11.225	0	12	0	chr17	39490556	39492890	+	CDK12
chr12_123350441_123331242_-19199-SBNO1	10.1338	1123.5	0.0217916	11.225	0	12	0	chr12	123331241	123350441	-	SBNO1
chr6_28249834_28248067_-1767-ZKSCAN4	10.1338	1123.5	0.0217916	11.225	0	12	0	chr6	28248066	28249834	-	ZKSCAN4
chr4_211998_201081_+10917-ZNF718	10.1338	1123.5	0.0217916	11.225	0	12	0	chr4	201080	211998	+	ZNF718
chr2_152681336_152672459_-8877-PRPF40A	10.1338	1123.5	0.0217916	11.225	0	12	0	chr2	152672458	152681336	-	PRPF40A
chr5_131472744_131442349_-30395-RAPGEF6	10.1338	1123.5	0.0217916	11.225	0	12	0	chr5	131442348	131472744	-	RAPGEF6
chr2_32471151_32463194_+7957-BIRC6	10.1338	1123.5	0.0217916	11.225	0	12	0	chr2	32463193	32471151	+	BIRC6
chr4_75793901_75770439_+23462-USO1	10.1338	1123.5	0.0217916	11.225	0	12	0	chr4	75770438	75793901	+	USO1
chr8_42158112_42156648_+1464-AP3M2	10.1338	1123.5	0.0217916	11.225	0	12	0	chr8	42156647	42158112	+	AP3M2
chr5_109789527_109781396_+8131-MAN2A1	10.1338	1123.5	0.0217916	11.225	0	12	0	chr5	109781395	109789527	+	MAN2A1
chr20_58272875_58271363_-1512-PPP4R1L	10.1338	1123.5	0.0217916	11.225	0	12	0	chr20	58271362	58272875	-	PPP4R1L
chr19_46711038_46704169_-6869-PRKD2	10.1338	1123.5	0.0217916	11.225	0	12	0	chr19	46704168	46711038	-	PRKD2
chr10_113879695_113876521_+3174-NHLRC2	10.1338	1123.5	0.0217916	11.225	0	12	0	chr10	113876520	113879695	+	NHLRC2
chrX_45106713_45090723_+15990-KDM6A	10.1338	1123.5	0.0217916	11.225	0	12	0	chrX	45090722	45106713	+	KDM6A
chr10_27043567_27039965_-3602-ANKRD26	10.1338	1123.5	0.0217916	11.225	0	12	0	chr10	27039964	27043567	-	ANKRD26
chr6_158081510_158081109_+401-SYNJ2	10.1338	1123.5	0.0217916	11.225	0	12	0	chr6	158081108	158081510	+	SYNJ2
chr12_123627156_123626425_-731-EIF2B1	10.1338	1123.5	0.0217916	11.225	0	12	0	chr12	123626424	123627156	-	EIF2B1
chr3_43303792_43303098_+694-SNRK	10.1338	1123.5	0.0217916	11.225	0	12	0	chr3	43303097	43303792	+	SNRK
chr6_99446463_99443565_-2898-USP45	10.1338	1123.5	0.0217916	11.225	0	12	0	chr6	99443564	99446463	-	USP45
chr13_21172681_21161790_-10891-SKA3	10.1338	1123.5	0.0217916	11.225	0	12	0	chr13	21161789	21172681	-	SKA3
chr11_66488007_66486540_+1467-DPP3	10.1338	1123.5	0.0217916	11.225	0	12	0	chr11	66486539	66488007	+	DPP3
chr9_72219506_72210687_+8819-GDA	10.1338	1123.5	0.0217916	11.225	0	12	0	chr9	72210686	72219506	+	GDA
chr1_35479212_35474805_-4407-KIAA0319L	10.1338	1123.5	0.0217916	11.225	0	12	0	chr1	35474804	35479212	-	KIAA0319L
chr15_80909306_80906663_+2643-CEMIP	10.1338	1123.5	0.0217916	11.225	0	12	0	chr15	80906662	80909306	+	CEMIP
chr11_9207632_9178132_-29500-DENND5A	10.1338	1123.5	0.0217916	11.225	0	12	0	chr11	9178131	9207632	-	DENND5A
chr16_68296810_68266593_+30217-SLC7A6	10.1338	1123.5	0.0217916	11.225	0	12	0	chr16	68266592	68296810	+	SLC7A6
chr17_61801474_61776401_-25073-BRIP1	10.1338	1123.5	0.0217916	11.225	0	12	0	chr17	61776400	61801474	-	BRIP1
chr9_98782573_98780189_-2384-ANKS6	10.1338	1123.5	0.0217916	11.225	0	12	0	chr9	98780188	98782573	-	ANKS6
chr15_89889140_89871475_-17665-AP3S2	10.1338	1123.5	0.0217916	11.225	0	12	0	chr15	89871474	89889140	-	AP3S2
chr11_65444059_65436538_+7521-na	10.1338	1123.5	0.0217916	11.225	0	12	0	chr11	65436537	65444059	+	na
chr12_103944491_103944364_-127-na	10.1338	1123.5	0.0217916	11.225	0	12	0	chr12	103944363	103944491	-	na
chr19_45831588_45831384_-204-SYMPK	10.1338	1123.5	0.0217916	11.225	0	12	0	chr19	45831383	45831588	-	SYMPK
chr15_72780322_72771783_-8539-ADPGK	10.1338	1123.5	0.0217916	11.225	0	12	0	chr15	72771782	72780322	-	ADPGK
chr8_37766355_37765526_+829-PROSC	10.1338	1123.5	0.0217916	11.225	0	12	0	chr8	37765525	37766355	+	PROSC
chr10_101813606_101797980_-15626-MGEA5	10.1338	1123.5	0.0217916	11.225	0	12	0	chr10	101797979	101813606	-	MGEA5
chr12_100205757_100204940_+817-ACTR6	10.1338	1123.5	0.0217916	11.225	0	12	0	chr12	100204939	100205757	+	ACTR6
chr19_43523717_43522730_-987-na	10.1338	1123.5	0.0217916	11.225	0	12	0	chr19	43522729	43523717	-	na
chr19_11116998_11116094_+904-LDLR	10.1338	1123.5	0.0217916	11.225	0	12	0	chr19	11116093	11116998	+	LDLR
chr9_112838697_112817705_+20992-SNX30	10.1338	1123.5	0.0217916	11.225	0	12	0	chr9	112817704	112838697	+	SNX30
chr13_21391854_21381434_-10420-ZDHHC20	10.1338	1123.5	0.0217916	11.225	0	12	0	chr13	21381433	21391854	-	ZDHHC20
chr12_109595181_109590771_+4410-MVK	10.1338	1123.5	0.0217916	11.225	0	12	0	chr12	109590770	109595181	+	MVK
chr1_29168638_29149009_-19629-SRSF4	10.1338	1123.5	0.0217916	11.225	0	12	0	chr1	29149008	29168638	-	SRSF4
chr13_32746100_32732101_+13999-PDS5B	10.1338	1123.5	0.0217916	11.225	0	12	0	chr13	32732100	32746100	+	PDS5B
chr17_1812115_1811971_-144-SMYD4	10.1338	1123.5	0.0217916	11.225	0	12	0	chr17	1811970	1812115	-	SMYD4
chr1_36423466_36422768_-698-OSCP1	10.1338	1123.5	0.0217916	11.225	0	12	0	chr1	36422767	36423466	-	OSCP1
chr3_50253184_50252100_+1084-GNAI2	10.1338	1123.5	0.0217916	11.225	0	12	0	chr3	50252099	50253184	+	GNAI2
chrX_17692468_17687742_+4726-NHS	10.1338	1123.5	0.0217916	11.225	0	12	0	chrX	17687741	17692468	+	NHS
chr10_116948997_116944924_-4073-SHTN1	10.1338	1123.5	0.0217916	11.225	0	12	0	chr10	116944923	116948997	-	SHTN1
chr2_28788809_28781738_+7071-PPP1CB	10.1338	1123.5	0.0217916	11.225	0	12	0	chr2	28781737	28788809	+	PPP1CB
chr9_134409119_134401632_+7487-RXRA	10.1338	1123.5	0.0217916	11.225	0	12	0	chr9	134401631	134409119	+	RXRA
chr1_93214966_93210802_+4164-CCDC18	10.1338	1123.5	0.0217916	11.225	0	12	0	chr1	93210801	93214966	+	CCDC18
chr10_22609717_22591629_-18088-PIP4K2A	10.1338	1123.5	0.0217916	11.225	0	12	0	chr10	22591628	22609717	-	PIP4K2A
chr11_18285459_18283795_-1664-HPS5	10.1338	1123.5	0.0217916	11.225	0	12	0	chr11	18283794	18285459	-	HPS5
chr8_52686967_52683549_-3418-RB1CC1	10.1338	1123.5	0.0217916	11.225	0	12	0	chr8	52683548	52686967	-	RB1CC1
chr10_127043164_126970702_+72462-DOCK1	10.1338	1123.5	0.0217916	11.225	0	12	0	chr10	126970701	127043164	+	DOCK1
chr20_17950396_17948890_-1506-SNX5	10.1338	1123.5	0.0217916	11.225	0	12	0	chr20	17948889	17950396	-	SNX5
chr22_41281082_41274600_-6482-RANGAP1	10.1338	1123.5	0.0217916	11.225	0	12	0	chr22	41274599	41281082	-	RANGAP1
chr21_46385983_46381694_+4289-PCNT	10.1338	1123.5	0.0217916	11.225	0	12	0	chr21	46381693	46385983	+	PCNT
chr8_140864399_140826979_-37420-PTK2	10.1338	1123.5	0.0217916	11.225	0	12	0	chr8	140826978	140864399	-	PTK2
chr14_96837817_96833467_+4350-VRK1	10.1338	1123.5	0.0217916	11.225	0	12	0	chr14	96833466	96837817	+	VRK1
chr1_197715074_197595208_-119866-DENND1B	10.1338	1123.5	0.0217916	11.225	0	12	0	chr1	197595207	197715074	-	DENND1B
chr8_102843747_102838744_-5003-AZIN1	10.1338	1123.5	0.0217916	11.225	0	12	0	chr8	102838743	102843747	-	AZIN1
chr10_124706887_124681607_-25280-FAM53B	10.1338	1123.5	0.0217916	11.225	0	12	0	chr10	124681606	124706887	-	FAM53B
chr14_73892208_73858816_+33392-PTGR2	10.1338	1123.5	0.0217916	11.225	0	12	0	chr14	73858815	73892208	+	PTGR2
chr6_20846178_20781145_+65033-CDKAL1	10.1338	1123.5	0.0217916	11.225	0	12	0	chr6	20781144	20846178	+	CDKAL1
chr3_197990676_197980326_+10350-LMLN	10.1338	1123.5	0.0217916	11.225	0	12	0	chr3	197980325	197990676	+	LMLN
chr4_82881940_82870325_-11615-SEC31A	10.1338	1123.5	0.0217916	11.225	0	12	0	chr4	82870324	82881940	-	SEC31A
chr20_49070297_49063202_+7095-CSE1L	10.1338	1123.5	0.0217916	11.225	0	12	0	chr20	49063201	49070297	+	CSE1L
chr1_185175113_185174372_+741-SWT1	10.1338	1123.5	0.0217916	11.225	0	12	0	chr1	185174371	185175113	+	SWT1
chr3_30674246_30671638_+2608-TGFBR2	10.1338	1123.5	0.0217916	11.225	0	12	0	chr3	30671637	30674246	+	TGFBR2
chrX_101132456_101120402_+12054-CENPI	10.1338	1123.5	0.0217916	11.225	0	12	0	chrX	101120401	101132456	+	CENPI
chr14_35008831_35007283_+1548-SRP54	10.1338	1123.5	0.0217916	11.225	0	12	0	chr14	35007282	35008831	+	SRP54
chr4_17831116_17814853_+16263-NCAPG	10.1338	1123.5	0.0217916	11.225	0	12	0	chr4	17814852	17831116	+	NCAPG
chr15_58627883_58621471_-6412-ADAM10	10.1338	1123.5	0.0217916	11.225	0	12	0	chr15	58621470	58627883	-	ADAM10
chr10_93058335_92934144_+124191-EXOC6	10.1338	1123.5	0.0217916	11.225	0	12	0	chr10	92934143	93058335	+	EXOC6
chr14_73024942_73024026_-916-ZFYVE1	10.1338	1123.5	0.0217916	11.225	0	12	0	chr14	73024025	73024942	-	ZFYVE1
chr4_185353602_185339379_+14223-SNX25	10.1338	1123.5	0.0217916	11.225	0	12	0	chr4	185339378	185353602	+	SNX25
chr2_99464985_99449336_-15649-REV1	10.1338	1123.5	0.0217916	11.225	0	12	0	chr2	99449335	99464985	-	REV1
chr13_113539507_113520616_+18891-TMCO3	10.1338	1123.5	0.0217916	11.225	0	12	0	chr13	113520615	113539507	+	TMCO3
chr17_16058599_16057514_-1085-NCOR1	10.1338	1123.5	0.0217916	11.225	0	12	0	chr17	16057513	16058599	-	NCOR1
chr16_58196844_58184260_-12584-CSNK2A2	10.1338	1123.5	0.0217916	11.225	0	12	0	chr16	58184259	58196844	-	CSNK2A2
chr18_24172483_24155989_-16494-OSBPL1A	10.1338	1123.5	0.0217916	11.225	0	12	0	chr18	24155988	24172483	-	OSBPL1A
chr14_35110629_35109819_-810-PPP2R3C	10.1338	1123.5	0.0217916	11.225	0	12	0	chr14	35109818	35110629	-	PPP2R3C
chr20_36839441_36829054_-10387-SOGA1	10.1338	1123.5	0.0217916	11.225	0	12	0	chr20	36829053	36839441	-	SOGA1
chr16_69342640_69340006_+2634-NIP7	10.1338	1123.5	0.0217916	11.225	0	12	0	chr16	69340005	69342640	+	NIP7
chr3_172816837_172786493_+30344-ECT2	10.1338	1123.5	0.0217916	11.225	0	12	0	chr3	172786492	172816837	+	ECT2
chr3_23959815_23956037_+3778-NR1D2	10.1338	1123.5	0.0217916	11.225	0	12	0	chr3	23956036	23959815	+	NR1D2
chr7_26197732_26195847_-1885-HNRNPA2B1	10.1338	1123.5	0.0217916	11.225	0	12	0	chr7	26195846	26197732	-	HNRNPA2B1
chr2_14993501_14886661_-106840-na	10.1338	1123.5	0.0217916	11.225	0	12	0	chr2	14886660	14993501	-	na
chr16_347106_304304_-42802-AXIN1	10.1338	1123.5	0.0217916	11.225	0	12	0	chr16	304303	347106	-	AXIN1
chr18_12496102_12463351_-32751-SPIRE1	10.1338	1123.5	0.0217916	11.225	0	12	0	chr18	12463350	12496102	-	SPIRE1
chr17_21021226_21017942_-3284-USP22	10.1338	1123.5	0.0217916	11.225	0	12	0	chr17	21017941	21021226	-	USP22
chr17_61793729_61776401_-17328-BRIP1	10.1338	1123.5	0.0217916	11.225	0	12	0	chr17	61776400	61793729	-	BRIP1
chr20_49070297_49067190_+3107-CSE1L	10.1338	1123.5	0.0217916	11.225	0	12	0	chr20	49067189	49070297	+	CSE1L
chr19_19569600_19564933_-4667-PBX4	10.1338	1123.5	0.0217916	11.225	0	12	0	chr19	19564932	19569600	-	PBX4
chr7_156967092_156966270_+822-NOM1	10.1338	1123.5	0.0217916	11.225	0	12	0	chr7	156966269	156967092	+	NOM1
chr19_52315962_52314153_+1809-ZNF480	10.1338	1123.5	0.0217916	11.225	0	12	0	chr19	52314152	52315962	+	ZNF480
chr18_9595102_9570157_-24945-PPP4R1	10.1338	1123.5	0.0217916	11.225	0	12	0	chr18	9570156	9595102	-	PPP4R1
chr7_101224141_101223477_+664-ZNHIT1	10.1338	1123.5	0.0217916	11.225	0	12	0	chr7	101223476	101224141	+	ZNHIT1
chr4_39849652_39848851_-801-PDS5A	10.1338	1123.5	0.0217916	11.225	0	12	0	chr4	39848850	39849652	-	PDS5A
chr20_18554390_18543019_+11371-SEC23B	10.1338	1123.5	0.0217916	11.225	0	12	0	chr20	18543018	18554390	+	SEC23B
chr1_230671640_230663141_+8499-COG2	10.1338	1123.5	0.0217916	11.225	0	12	0	chr1	230663140	230671640	+	COG2
chr17_59041898_59015610_-26288-TRIM37	10.1338	1123.5	0.0217916	11.225	0	12	0	chr17	59015609	59041898	-	TRIM37
chr11_46788773_46769963_-18810-CKAP5	10.1338	1123.5	0.0217916	11.225	0	12	0	chr11	46769962	46788773	-	CKAP5
chr20_37065473_37032665_-32808-RBL1	10.1338	1123.5	0.0217916	11.225	0	12	0	chr20	37032664	37065473	-	RBL1
chr10_92508205_92504794_-3411-IDE	10.1338	1123.5	0.0217916	11.225	0	12	0	chr10	92504793	92508205	-	IDE
chr13_27581803_27581297_-506-LNX2	10.1338	1123.5	0.0217916	11.225	0	12	0	chr13	27581296	27581803	-	LNX2
chr14_50158646_50145170_-13476-SOS2	10.1338	1123.5	0.0217916	11.225	0	12	0	chr14	50145169	50158646	-	SOS2
chr7_77611046_77585543_+25503-PTPN12	10.1338	1123.5	0.0217916	11.225	0	12	0	chr7	77585542	77611046	+	PTPN12
chr6_85514629_85507233_-7396-SNX14	10.1338	1123.5	0.0217916	11.225	0	12	0	chr6	85507232	85514629	-	SNX14
chr1_35099842_35093914_+5928-ZMYM1	10.1338	1123.5	0.0217916	11.225	0	12	0	chr1	35093913	35099842	+	ZMYM1
chr20_21346550_21340721_+5829-XRN2	10.1338	1123.5	0.0217916	11.225	0	12	0	chr20	21340720	21346550	+	XRN2
chr4_75757573_75752373_+5200-USO1	10.1338	1123.5	0.0217916	11.225	0	12	0	chr4	75752372	75757573	+	USO1
chr11_108146359_108138898_+7461-ACAT1	10.1338	1123.5	0.0217916	11.225	0	12	0	chr11	108138897	108146359	+	ACAT1
chrX_41671530_41636578_-34952-CASK	10.1338	1123.5	0.0217916	11.225	0	12	0	chrX	41636577	41671530	-	CASK
chr5_376716_343893_+32823-AHRR	10.1338	1123.5	0.0217916	11.225	0	12	0	chr5	343892	376716	+	AHRR
chr14_50486194_50475077_-11117-MAP4K5	10.1338	1123.5	0.0217916	11.225	0	12	0	chr14	50475076	50486194	-	MAP4K5
chr22_42577962_42574680_-3282-RRP7BP	10.1338	1123.5	0.0217916	11.225	0	12	0	chr22	42574679	42577962	-	RRP7BP
chr18_57615975_57613602_-2373-NARS	10.1338	1123.5	0.0217916	11.225	0	12	0	chr18	57613601	57615975	-	NARS
chr6_158787203_158783520_-3683-EZR	10.1338	1123.5	0.0217916	11.225	0	12	0	chr6	158783519	158787203	-	EZR
chr8_66602523_66576007_-26516-MYBL1	10.1338	1123.5	0.0217916	11.225	0	12	0	chr8	66576006	66602523	-	MYBL1
chr11_18008076_17878208_-129868-SERGEF	10.1338	1123.5	0.0217916	11.225	0	12	0	chr11	17878207	18008076	-	SERGEF
chr16_47547548_47487460_+60088-PHKB	10.1338	1123.5	0.0217916	11.225	0	12	0	chr16	47487459	47547548	+	PHKB
chr3_121468431_121449315_-19116-POLQ	10.1338	1123.5	0.0217916	11.225	0	12	0	chr3	121449314	121468431	-	POLQ
chr8_80693107_80670503_-22604-ZNF704	10.1338	1123.5	0.0217916	11.225	0	12	0	chr8	80670502	80693107	-	ZNF704
chr12_104021491_104003135_-18356-GLT8D2	10.1338	1123.5	0.0217916	11.225	0	12	0	chr12	104003134	104021491	-	GLT8D2
chr21_25599866_25597302_-2564-MRPL39	10.1338	1123.5	0.0217916	11.225	0	12	0	chr21	25597301	25599866	-	MRPL39
chr21_29411624_29305204_+106420-BACH1	10.1338	1123.5	0.0217916	11.225	0	12	0	chr21	29305203	29411624	+	BACH1
chr11_12239585_12236177_+3408-MICAL2	10.1338	1123.5	0.0217916	11.225	0	12	0	chr11	12236176	12239585	+	MICAL2
chr6_157647368_157584582_+62786-ZDHHC14	10.1338	1123.5	0.0217916	11.225	0	12	0	chr6	157584581	157647368	+	ZDHHC14
chr22_28719485_28694032_-25453-CHEK2	10.1338	1123.5	0.0217916	11.225	0	12	0	chr22	28694031	28719485	-	CHEK2
chr4_145849561_145845956_-3605-ZNF827	10.1338	1123.5	0.0217916	11.225	0	12	0	chr4	145845955	145849561	-	ZNF827
chr11_86823593_86823034_+559-PRSS23	10.1338	1123.5	0.0217916	11.225	0	12	0	chr11	86823033	86823593	+	PRSS23
chr2_203057453_203056427_+1026-NBEAL1	10.1338	1123.5	0.0217916	11.225	0	12	0	chr2	203056426	203057453	+	NBEAL1
chr7_98900720_98881090_+19630-TRRAP	10.1338	1123.5	0.0217916	11.225	0	12	0	chr7	98881089	98900720	+	TRRAP
chr5_138400012_138372674_+27338-KDM3B	10.1338	1123.5	0.0217916	11.225	0	12	0	chr5	138372673	138400012	+	KDM3B
chr14_51249765_51243856_+5909-TMX1	10.1338	1123.5	0.0217916	11.225	0	12	0	chr14	51243855	51249765	+	TMX1
chr2_241606473_241601896_-4577-THAP4	10.1338	1123.5	0.0217916	11.225	0	12	0	chr2	241601895	241606473	-	THAP4
chr3_160420901_160411920_+8981-SMC4	10.1338	1123.5	0.0217916	11.225	0	12	0	chr3	160411919	160420901	+	SMC4
chr19_34445121_34438645_+6476-UBA2	10.1338	1123.5	0.0217916	11.225	0	12	0	chr19	34438644	34445121	+	UBA2
chr10_68401737_68393138_-8599-RUFY2	10.1338	1123.5	0.0217916	11.225	0	12	0	chr10	68393137	68401737	-	RUFY2
chrX_63754676_63665886_-88790-ARHGEF9	10.1338	1123.5	0.0217916	11.225	0	12	0	chrX	63665885	63754676	-	ARHGEF9
chrX_135552146_135545423_+6723-INTS6L	10.1338	1123.5	0.0217916	11.225	0	12	0	chrX	135545422	135552146	+	INTS6L
chr16_68297476_68294705_+2771-SLC7A6	10.1338	1123.5	0.0217916	11.225	0	12	0	chr16	68294704	68297476	+	SLC7A6
chr5_40780338_40746798_-33540-PRKAA1	10.1338	1123.5	0.0217916	11.225	0	12	0	chr5	40746797	40780338	-	PRKAA1
chr1_168308877_168291160_+17717-TBX19	10.1338	1123.5	0.0217916	11.225	0	12	0	chr1	168291159	168308877	+	TBX19
chr17_3720402_3705081_-15321-ITGAE	10.1338	1123.5	0.0217916	11.225	0	12	0	chr17	3705080	3720402	-	ITGAE
chr5_14336727_14330778_+5949-TRIO	10.1338	1123.5	0.0217916	11.225	0	12	0	chr5	14330777	14336727	+	TRIO
chr17_18028659_18024624_-4035-ATPAF2	10.1338	1123.5	0.0217916	11.225	0	12	0	chr17	18024623	18028659	-	ATPAF2
chr5_140510181_140509637_+544-ANKHD1	10.1338	1123.5	0.0217916	11.225	0	12	0	chr5	140509636	140510181	+	ANKHD1
chr15_101370523_101366196_-4327-PCSK6	10.1338	1123.5	0.0217916	11.225	0	12	0	chr15	101366195	101370523	-	PCSK6
chr16_69788071_69786996_+1075-WWP2	10.1338	1123.5	0.0217916	11.225	0	12	0	chr16	69786995	69788071	+	WWP2
chrY_12758642_12738157_+20485-USP9Y	10.1338	1123.5	0.0217916	11.225	0	12	0	chrY	12738156	12758642	+	USP9Y
chr15_50958794_50948020_+10774-AP4E1	10.1338	1123.5	0.0217916	11.225	0	12	0	chr15	50948019	50958794	+	AP4E1
chr13_95210781_95161189_-49592-ABCC4	10.1338	1123.5	0.0217916	11.225	0	12	0	chr13	95161188	95210781	-	ABCC4
chr10_132710456_132690392_+20064-INPP5A	10.1338	1123.5	0.0217916	11.225	0	12	0	chr10	132690391	132710456	+	INPP5A
chr22_25041525_25038760_+2765-KIAA1671	10.1338	1123.5	0.0217916	11.225	0	12	0	chr22	25038759	25041525	+	KIAA1671
chr9_122897576_122853952_-43624-RC3H2	10.1338	1123.5	0.0217916	11.225	0	12	0	chr9	122853951	122897576	-	RC3H2
chr15_92992998_92978234_+14764-CHD2	10.1338	1123.5	0.0217916	11.225	0	12	0	chr15	92978233	92992998	+	CHD2
chr16_25170805_25161102_+9703-LCMT1	10.1338	1123.5	0.0217916	11.225	0	12	0	chr16	25161101	25170805	+	LCMT1
chr7_154962458_154960893_-1565-PAXIP1	10.1338	1123.5	0.0217916	11.225	0	12	0	chr7	154960892	154962458	-	PAXIP1
chr1_46691937_46678469_-13468-EFCAB14	10.1338	1123.5	0.0217916	11.225	0	12	0	chr1	46678468	46691937	-	EFCAB14
chr14_70750081_70748829_-1252-MAP3K9	10.1338	1123.5	0.0217916	11.225	0	12	0	chr14	70748828	70750081	-	MAP3K9
chr10_34517159_34450317_-66842-PARD3	10.1338	1123.5	0.0217916	11.225	0	12	0	chr10	34450316	34517159	-	PARD3
chr22_45702847_45689712_+13135-ATXN10	10.1338	1123.5	0.0217916	11.225	0	12	0	chr22	45689711	45702847	+	ATXN10
chr21_39250889_39232177_-18712-BRWD1	10.1338	1123.5	0.0217916	11.225	0	12	0	chr21	39232176	39250889	-	BRWD1
chr2_36431221_36378357_+52864-CRIM1	10.1338	1123.5	0.0217916	11.225	0	12	0	chr2	36378356	36431221	+	CRIM1
chr10_120890009_120880826_+9183-WDR11	10.1338	1123.5	0.0217916	11.225	0	12	0	chr10	120880825	120890009	+	WDR11
chr17_47619164_47618350_+814-NPEPPS	10.1338	1123.5	0.0217916	11.225	0	12	0	chr17	47618349	47619164	+	NPEPPS
chr2_32453942_32439508_+14434-BIRC6	10.1338	1123.5	0.0217916	11.225	0	12	0	chr2	32439507	32453942	+	BIRC6
chr11_102209564_102205893_+3671-YAP1	10.1338	1123.5	0.0217916	11.225	0	12	0	chr11	102205892	102209564	+	YAP1
chr2_61498913_61496879_-2034-XPO1	10.1338	1123.5	0.0217916	11.225	0	12	0	chr2	61496878	61498913	-	XPO1
chr7_100591902_100591667_+235-FBXO24	10.1338	1123.5	0.0217916	11.225	0	12	0	chr7	100591666	100591902	+	FBXO24
chr1_152335439_152314906_+20533-FLG-AS1	10.1338	1123.5	0.0217916	11.225	0	12	0	chr1	152314905	152335439	+	FLG-AS1
chr13_113480743_113474124_-6619-DCUN1D2	10.1338	1123.5	0.0217916	11.225	0	12	0	chr13	113474123	113480743	-	DCUN1D2
chr17_75813878_75812112_+1766-UNK	10.1338	1123.5	0.0217916	11.225	0	12	0	chr17	75812111	75813878	+	UNK
chr7_17340228_17309936_+30292-AHR	10.1338	1123.5	0.0217916	11.225	0	12	0	chr7	17309935	17340228	+	AHR
chr19_16647261_16630468_-16793-SMIM7	10.1338	1123.5	0.0217916	11.225	0	12	0	chr19	16630467	16647261	-	SMIM7
chr12_64115893_64091276_+24617-SRGAP1	10.1338	1123.5	0.0217916	11.225	0	12	0	chr12	64091275	64115893	+	SRGAP1
chr5_10450113_10401439_+48674-MARCH6	10.1338	1123.5	0.0217916	11.225	0	12	0	chr5	10401438	10450113	+	MARCH6
chr11_8464822_8435494_-29328-STK33	10.1338	1123.5	0.0217916	11.225	0	12	0	chr11	8435493	8464822	-	STK33
chr3_125582978_125560379_-22599-OSBPL11	10.1338	1123.5	0.0217916	11.225	0	12	0	chr3	125560378	125582978	-	OSBPL11
chr15_22892977_22872825_-20152-CYFIP1	10.1338	1123.5	0.0217916	11.225	0	12	0	chr15	22872824	22892977	-	CYFIP1
chr10_92011415_92008829_+2586-BTAF1	10.1338	1123.5	0.0217916	11.225	0	12	0	chr10	92008828	92011415	+	BTAF1
chr8_144882836_144880365_-2471-na	10.1338	1123.5	0.0217916	11.225	0	12	0	chr8	144880364	144882836	-	na
chr4_87091829_87046166_+45663-AFF1	10.1338	1123.5	0.0217916	11.225	0	12	0	chr4	87046165	87091829	+	AFF1
chr15_63563008_63529014_+33994-USP3	10.1338	1123.5	0.0217916	11.225	0	12	0	chr15	63529013	63563008	+	USP3
chr17_47613725_47596353_+17372-NPEPPS	10.1338	1123.5	0.0217916	11.225	0	12	0	chr17	47596352	47613725	+	NPEPPS
chr10_74398579_74314667_+83912-ADK	10.1338	1123.5	0.0217916	11.225	0	12	0	chr10	74314666	74398579	+	ADK
chr22_41158500_41154995_+3505-EP300	10.1338	1123.5	0.0217916	11.225	0	12	0	chr22	41154994	41158500	+	EP300
chr3_49510819_49510419_+400-DAG1	10.1338	1123.5	0.0217916	11.225	0	12	0	chr3	49510418	49510819	+	DAG1
chr1_215595471_215586495_+8976-KCTD3	10.1338	1123.5	0.0217916	11.225	0	12	0	chr1	215586494	215595471	+	KCTD3
chr1_182884813_182884613_+200-DHX9	10.1338	1123.5	0.0217916	11.225	0	12	0	chr1	182884612	182884813	+	DHX9
chr12_64331032_64303635_-27397-C12orf56	10.1338	1123.5	0.0217916	11.225	0	12	0	chr12	64303634	64331032	-	C12orf56
chr4_39303151_39300021_-3130-RFC1	10.1338	1123.5	0.0217916	11.225	0	12	0	chr4	39300020	39303151	-	RFC1
chr7_104195254_104165235_-30019-ORC5	10.1338	1123.5	0.0217916	11.225	0	12	0	chr7	104165234	104195254	-	ORC5
chr8_17755961_17713214_-42747-MTUS1	10.1338	1123.5	0.0217916	11.225	0	12	0	chr8	17713213	17755961	-	MTUS1
chr2_28927525_28926705_+820-SNORD53	10.1338	1123.5	0.0217916	11.225	0	12	0	chr2	28926704	28927525	+	SNORD53
chr6_84204096_84185187_-18909-CEP162	10.1338	1123.5	0.0217916	11.225	0	12	0	chr6	84185186	84204096	-	CEP162
chr6_117543211_117540668_+2543-DCBLD1	10.1338	1123.5	0.0217916	11.225	0	12	0	chr6	117540667	117543211	+	DCBLD1
chr16_57227453_57204690_+22763-RSPRY1	10.1338	1123.5	0.0217916	11.225	0	12	0	chr16	57204689	57227453	+	RSPRY1
chr4_2639859_2596084_+43775-FAM193A	10.1338	1123.5	0.0217916	11.225	0	12	0	chr4	2596083	2639859	+	FAM193A
chr12_100622382_100591736_+30646-GAS2L3	10.1338	1123.5	0.0217916	11.225	0	12	0	chr12	100591735	100622382	+	GAS2L3
chr15_72353737_72346235_-7502-HEXA	10.1338	1123.5	0.0217916	11.225	0	12	0	chr15	72346234	72353737	-	HEXA
chr1_23044486_23030469_+14017-KDM1A	10.1338	1123.5	0.0217916	11.225	0	12	0	chr1	23030468	23044486	+	KDM1A
chr2_171028405_171022872_-5533-TLK1	10.1338	1123.5	0.0217916	11.225	0	12	0	chr2	171022871	171028405	-	TLK1
chr1_229463676_229460611_-3065-NUP133	10.1338	1123.5	0.0217916	11.225	0	12	0	chr1	229460610	229463676	-	NUP133
chr2_36464655_36378357_+86298-CRIM1	10.1338	1123.5	0.0217916	11.225	0	12	0	chr2	36378356	36464655	+	CRIM1
chr11_110264874_110263960_-914-RDX	10.1338	1123.5	0.0217916	11.225	0	12	0	chr11	110263959	110264874	-	RDX
chr4_78604399_78595381_+9018-ANXA3	10.1338	1123.5	0.0217916	11.225	0	12	0	chr4	78595380	78604399	+	ANXA3
chr9_112063041_112058428_-4613-SUSD1	10.1338	1123.5	0.0217916	11.225	0	12	0	chr9	112058427	112063041	-	SUSD1
chr18_49379758_49331864_-47894-DYM	10.1338	1123.5	0.0217916	11.225	0	12	0	chr18	49331863	49379758	-	DYM
chr18_45910742_45899404_-11338-EPG5	10.1338	1123.5	0.0217916	11.225	0	12	0	chr18	45899403	45910742	-	EPG5
chr6_75711416_75709527_+1889-SENP6	10.1338	1123.5	0.0217916	11.225	0	12	0	chr6	75709526	75711416	+	SENP6
chr7_16697061_16665437_+31624-BZW2	10.1338	1123.5	0.0217916	11.225	0	12	0	chr7	16665436	16697061	+	BZW2
chr10_15834616_15821656_-12960-FAM188A	10.1338	1123.5	0.0217916	11.225	0	12	0	chr10	15821655	15834616	-	FAM188A
chr15_25411971_25393746_-18225-UBE3A	10.1338	1123.5	0.0217916	11.225	0	12	0	chr15	25393745	25411971	-	UBE3A
chr15_92892072_92885515_+6557-LINC01578	10.1338	1123.5	0.0217916	11.225	0	12	0	chr15	92885514	92892072	+	LINC01578
chr5_10224061_10213491_-10570-na	10.1338	1123.5	0.0217916	11.225	0	12	0	chr5	10213490	10224061	-	na
chr5_76701213_76697987_+3226-IQGAP2	10.1338	1123.5	0.0217916	11.225	0	12	0	chr5	76697986	76701213	+	IQGAP2
chr1_204469886_204468870_-1016-PIK3C2B	10.1338	1123.5	0.0217916	11.225	0	12	0	chr1	204468869	204469886	-	PIK3C2B
chr15_76883876_76795280_-88596-SCAPER	10.1338	1123.5	0.0217916	11.225	0	12	0	chr15	76795279	76883876	-	SCAPER
chr6_5404701_5396633_+8068-FARS2	10.1338	1123.5	0.0217916	11.225	0	12	0	chr6	5396632	5404701	+	FARS2
chr6_69752356_69737942_-14414-LMBRD1	-2.77432	0.146166	0.0218707	3.74166	25.6571	4	24	chr6	69737941	69752356	-	LMBRD1
chr6_13584225_13579451_+4774-SIRT5	-2.77432	0.146166	0.0218707	3.74166	25.6571	4	24	chr6	13579450	13584225	+	SIRT5
chr1_93897898_93894614_-3284-GCLM	-2.77432	0.146166	0.0218707	3.74166	25.6571	4	24	chr1	93894613	93897898	-	GCLM
chr12_51058128_51049034_+9094-LETMD1	-2.77432	0.146166	0.0218707	3.74166	25.6571	4	24	chr12	51049033	51058128	+	LETMD1
chr8_41599304_41598292_+1012-GPAT4	3.79489	13.8795	0.0230922	14.9666	1.06904	16	1	chr8	41598291	41599304	+	GPAT4
chr9_33996333_33953285_-43048-UBAP2	-3.1858	0.109895	0.0235482	1.87083	17.1047	2	16	chr9	33953284	33996333	-	UBAP2
chr19_19297344_19296989_-355-SUGP1	-3.1858	0.109895	0.0235482	1.87083	17.1047	2	16	chr19	19296988	19297344	-	SUGP1
chr6_149638560_149623103_-15457-KATNA1	-3.1858	0.109895	0.0235482	1.87083	17.1047	2	16	chr6	149623102	149638560	-	KATNA1
chr5_77489572_77449760_-39812-WDR41	-3.1858	0.109895	0.0235482	1.87083	17.1047	2	16	chr5	77449759	77489572	-	WDR41
chr12_45839496_45836589_+2907-ARID2	-3.1858	0.109895	0.0235482	1.87083	17.1047	2	16	chr12	45836588	45839496	+	ARID2
chr20_3918796_3910577_+8219-PANK2	-3.1858	0.109895	0.0235482	1.87083	17.1047	2	16	chr20	3910576	3918796	+	PANK2
chr15_101430063_101389464_-40599-PCSK6	-3.1858	0.109895	0.0235482	1.87083	17.1047	2	16	chr15	101389463	101430063	-	PCSK6
chr10_70859499_70844473_+15026-SGPL1	-3.1858	0.109895	0.0235482	1.87083	17.1047	2	16	chr10	70844472	70859499	+	SGPL1
chr17_41855321_41853663_-1658-KLHL11	-3.1858	0.109895	0.0235482	1.87083	17.1047	2	16	chr17	41853662	41855321	-	KLHL11
chr17_60633977_60623521_+10456-PPM1D	-3.1858	0.109895	0.0235482	1.87083	17.1047	2	16	chr17	60623520	60633977	+	PPM1D
chr15_50648885_50631417_-17468-TRPM7	-3.1858	0.109895	0.0235482	1.87083	17.1047	2	16	chr15	50631416	50648885	-	TRPM7
chr17_61968258_61965006_-3252-MED13	-3.1858	0.109895	0.0235482	1.87083	17.1047	2	16	chr17	61965005	61968258	-	MED13
chr4_53444103_53425872_+18231-FIP1L1	2.71139	6.54952	0.0246036	28.0624	4.27618	30	4	chr4	53425871	53444103	+	FIP1L1
chr1_214464957_214464630_-327-PTPN14	2.71139	6.54952	0.0246036	28.0624	4.27618	30	4	chr1	214464629	214464957	-	PTPN14
chr1_233208689_233177802_-30887-PCNX2	3.12332	8.71392	0.0249235	18.7083	2.13809	20	2	chr1	233177801	233208689	-	PCNX2
chr3_119513719_119500695_+13024-TIMMDC1	3.12332	8.71392	0.0249235	18.7083	2.13809	20	2	chr3	119500694	119513719	+	TIMMDC1
chr7_92226682_92213195_-13487-KRIT1	3.12332	8.71392	0.0249235	18.7083	2.13809	20	2	chr7	92213194	92226682	-	KRIT1
chr2_214781509_214752447_-29062-BARD1	3.12332	8.71392	0.0249235	18.7083	2.13809	20	2	chr2	214752446	214781509	-	BARD1
chr10_11852215_11851997_+218-PROSER2	2.80351	6.98135	0.02715	22.4499	3.20713	24	3	chr10	11851996	11852215	+	PROSER2
chr8_42930172_42925557_+4615-HOOK3	10.0084	1029.96	0.0272496	10.2896	0	11	0	chr8	42925556	42930172	+	HOOK3
chr8_140890769_140830472_-60297-PTK2	-2.51245	0.175257	0.0274351	5.61249	32.0713	6	30	chr8	140830471	140890769	-	PTK2
chr21_36248568_36247517_+1051-DOPEY2	-2.51245	0.175257	0.0274351	5.61249	32.0713	6	30	chr21	36247516	36248568	+	DOPEY2
chr17_42501304_42500707_+597-ATP6V0A1	-2.64884	0.159448	0.0280935	3.74166	23.519	4	22	chr17	42500706	42501304	+	ATP6V0A1
chr11_110137414_110136663_+751-ZC3H12C	-2.64884	0.159448	0.0280935	3.74166	23.519	4	22	chr11	110136662	110137414	+	ZC3H12C
chr1_64789514_64768656_+20858-RAVER2	-2.64884	0.159448	0.0280935	3.74166	23.519	4	22	chr1	64768655	64789514	+	RAVER2
chr1_33159944_33159688_-256-TRIM62	-2.64884	0.159448	0.0280935	3.74166	23.519	4	22	chr1	33159687	33159944	-	TRIM62
chr17_18340813_18340043_-770-SHMT1	-2.64884	0.159448	0.0280935	3.74166	23.519	4	22	chr17	18340042	18340813	-	SHMT1
chr2_61495613_61493894_-1719-XPO1	-2.64884	0.159448	0.0280935	3.74166	23.519	4	22	chr2	61493893	61495613	-	XPO1
chr2_108812927_108791675_+21252-CCDC138	2.61189	6.11304	0.0296856	26.1916	4.27618	28	4	chr2	108791674	108812927	+	CCDC138
chr15_64118854_64118117_+737-SNX1	2.61189	6.11304	0.0296856	26.1916	4.27618	28	4	chr15	64118116	64118854	+	SNX1
chr3_49975392_49967198_+8194-RBM6	2.61189	6.11304	0.0296856	26.1916	4.27618	28	4	chr3	49967197	49975392	+	RBM6
chr3_33068970_33068230_-740-GLB1	2.9714	7.84299	0.0326537	16.8375	2.13809	18	2	chr3	33068229	33068970	-	GLB1
chr20_38066256_38057532_+8724-RPRD1B	2.9714	7.84299	0.0326537	16.8375	2.13809	18	2	chr20	38057531	38066256	+	RPRD1B
chr17_82911789_82900651_+11138-TBCD	2.9714	7.84299	0.0326537	16.8375	2.13809	18	2	chr17	82900650	82911789	+	TBCD
chr14_50303017_50265358_-37659-L2HGDH	2.9714	7.84299	0.0326537	16.8375	2.13809	18	2	chr14	50265357	50303017	-	L2HGDH
chr17_81694853_81693654_+1199-HGS	2.9714	7.84299	0.0326537	16.8375	2.13809	18	2	chr17	81693653	81694853	+	HGS
chr3_120093593_119912704_-180889-GSK3B	2.9714	7.84299	0.0326537	16.8375	2.13809	18	2	chr3	119912703	120093593	-	GSK3B
chr9_36643083_36597222_+45861-MELK	-2.36154	0.194584	0.03311	11.225	57.7284	12	54	chr9	36597221	36643083	+	MELK
chr4_1930770_1900626_+30144-WHSC1	-2.41295	0.187771	0.0334006	5.61249	29.9333	6	28	chr4	1900625	1930770	+	WHSC1
chr3_3144710_3137260_+7450-TRNT1	-2.36102	0.194654	0.0334811	7.48331	38.4856	8	36	chr3	3137259	3144710	+	TRNT1
chr7_50705323_50703821_-1502-GRB10	-2.99327	0.125584	0.0336038	1.87083	14.9666	2	14	chr7	50703820	50705323	-	GRB10
chr12_32611283_32598497_+12786-FGD4	-2.99327	0.125584	0.0336038	1.87083	14.9666	2	14	chr12	32598496	32611283	+	FGD4
chr5_94074769_93958777_-115992-FAM172A	-2.99327	0.125584	0.0336038	1.87083	14.9666	2	14	chr5	93958776	94074769	-	FAM172A
chr6_35891013_35874233_-16780-SRPK1	-2.99327	0.125584	0.0336038	1.87083	14.9666	2	14	chr6	35874232	35891013	-	SRPK1
chr16_66732505_66730112_-2393-DYNC1LI2	-2.99327	0.125584	0.0336038	1.87083	14.9666	2	14	chr16	66730111	66732505	-	DYNC1LI2
chr18_54287411_54277703_+9708-POLI	-2.99327	0.125584	0.0336038	1.87083	14.9666	2	14	chr18	54277702	54287411	+	POLI
chr11_36098461_36081653_+16808-LDLRAD3	-2.99327	0.125584	0.0336038	1.87083	14.9666	2	14	chr11	36081652	36098461	+	LDLRAD3
chr14_60125823_60114700_+11123-PCNX4	-2.99327	0.125584	0.0336038	1.87083	14.9666	2	14	chr14	60114699	60125823	+	PCNX4
chr3_108080344_108071093_-9251-CD47	-2.99327	0.125584	0.0336038	1.87083	14.9666	2	14	chr3	108071092	108080344	-	CD47
chr9_125056007_125018799_-37208-SCAI	-2.99327	0.125584	0.0336038	1.87083	14.9666	2	14	chr9	125018798	125056007	-	SCAI
chr5_95788858_95768046_+20812-RHOBTB3	-2.99327	0.125584	0.0336038	1.87083	14.9666	2	14	chr5	95768045	95788858	+	RHOBTB3
chr1_92636336_92605307_-31029-EVI5	-2.99327	0.125584	0.0336038	1.87083	14.9666	2	14	chr1	92605306	92636336	-	EVI5
chr11_47168251_47166268_-1983-ARFGAP2	-2.99327	0.125584	0.0336038	1.87083	14.9666	2	14	chr11	47166267	47168251	-	ARFGAP2
chr3_129880562_129857250_-23312-TMCC1	9.871	936.414	0.0343561	9.35414	0	10	0	chr3	129857249	129880562	-	TMCC1
chr8_11838573_11808794_+29779-FDFT1	9.871	936.414	0.0343561	9.35414	0	10	0	chr8	11808793	11838573	+	FDFT1
chr11_33341686_33286683_+55003-HIPK3	9.871	936.414	0.0343561	9.35414	0	10	0	chr11	33286682	33341686	+	HIPK3
chr5_7885854_7870770_+15084-MTRR	9.871	936.414	0.0343561	9.35414	0	10	0	chr5	7870769	7885854	+	MTRR
chr19_48482663_48479123_+3540-CYTH2	9.871	936.414	0.0343561	9.35414	0	10	0	chr19	48479122	48482663	+	CYTH2
chr2_121758806_121757240_+1566-TSN	9.871	936.414	0.0343561	9.35414	0	10	0	chr2	121757239	121758806	+	TSN
chr1_220805274_220791491_+13783-MARC1	9.871	936.414	0.0343561	9.35414	0	10	0	chr1	220791490	220805274	+	MARC1
chr16_89767237_89758577_-8660-FANCA	9.871	936.414	0.0343561	9.35414	0	10	0	chr16	89758576	89767237	-	FANCA
chr1_45333561_45330516_-3045-MUTYH	9.871	936.414	0.0343561	9.35414	0	10	0	chr1	45330515	45333561	-	MUTYH
chr12_103793997_103787441_-6556-NT5DC3	9.871	936.414	0.0343561	9.35414	0	10	0	chr12	103787440	103793997	-	NT5DC3
chr12_110551968_110545880_-6088-PPTC7	9.871	936.414	0.0343561	9.35414	0	10	0	chr12	110545879	110551968	-	PPTC7
chr4_42543986_42503450_-40536-ATP8A1	9.871	936.414	0.0343561	9.35414	0	10	0	chr4	42503449	42543986	-	ATP8A1
chr1_230664587_230659464_+5123-COG2	9.871	936.414	0.0343561	9.35414	0	10	0	chr1	230659463	230664587	+	COG2
chr6_7189322_7181124_+8198-RREB1	9.871	936.414	0.0343561	9.35414	0	10	0	chr6	7181123	7189322	+	RREB1
chr5_88292643_88282042_+10601-TMEM161B-AS1	9.871	936.414	0.0343561	9.35414	0	10	0	chr5	88282041	88292643	+	TMEM161B-AS1
chr13_20006586_20002850_+3736-ZMYM2	9.871	936.414	0.0343561	9.35414	0	10	0	chr13	20002849	20006586	+	ZMYM2
chr4_83443614_83439863_-3751-HELQ	9.871	936.414	0.0343561	9.35414	0	10	0	chr4	83439862	83443614	-	HELQ
chr11_46788773_46783274_-5499-CKAP5	9.871	936.414	0.0343561	9.35414	0	10	0	chr11	46783273	46788773	-	CKAP5
chr10_84438707_84371014_+67693-CCSER2	9.871	936.414	0.0343561	9.35414	0	10	0	chr10	84371013	84438707	+	CCSER2
chr7_30603572_30598796_+4776-GARS	9.871	936.414	0.0343561	9.35414	0	10	0	chr7	30598795	30603572	+	GARS
chr1_219978719_219972069_-6650-EPRS	9.871	936.414	0.0343561	9.35414	0	10	0	chr1	219972068	219978719	-	EPRS
chr18_22984990_22968806_+16184-RBBP8	9.871	936.414	0.0343561	9.35414	0	10	0	chr18	22968805	22984990	+	RBBP8
chr3_13354107_13351879_-2228-NUP210	9.871	936.414	0.0343561	9.35414	0	10	0	chr3	13351878	13354107	-	NUP210
chr4_173248440_173247424_+1016-GALNT7	9.871	936.414	0.0343561	9.35414	0	10	0	chr4	173247423	173248440	+	GALNT7
chr10_50311415_50307179_-4236-SGMS1	9.871	936.414	0.0343561	9.35414	0	10	0	chr10	50307178	50311415	-	SGMS1
chr17_82909307_82903405_+5902-TBCD	9.871	936.414	0.0343561	9.35414	0	10	0	chr17	82903404	82909307	+	TBCD
chr1_90982370_90916640_-65730-ZNF644	9.871	936.414	0.0343561	9.35414	0	10	0	chr1	90916639	90982370	-	ZNF644
chr7_131411383_131387120_+24263-MKLN1	9.871	936.414	0.0343561	9.35414	0	10	0	chr7	131387119	131411383	+	MKLN1
chr2_196793152_196789204_-3948-GTF3C3	9.871	936.414	0.0343561	9.35414	0	10	0	chr2	196789203	196793152	-	GTF3C3
chr11_68551186_68519501_+31685-PPP6R3	9.871	936.414	0.0343561	9.35414	0	10	0	chr11	68519500	68551186	+	PPP6R3
chr9_123184298_123139529_-44769-STRBP	9.871	936.414	0.0343561	9.35414	0	10	0	chr9	123139528	123184298	-	STRBP
chr15_44596943_44595259_-1684-SPG11	9.871	936.414	0.0343561	9.35414	0	10	0	chr15	44595258	44596943	-	SPG11
chr1_5986327_5961794_-24533-NPHP4	9.871	936.414	0.0343561	9.35414	0	10	0	chr1	5961793	5986327	-	NPHP4
chr8_30684199_30680904_-3295-GSR	9.871	936.414	0.0343561	9.35414	0	10	0	chr8	30680903	30684199	-	GSR
chr3_31879830_31830040_-49790-OSBPL10	9.871	936.414	0.0343561	9.35414	0	10	0	chr3	31830039	31879830	-	OSBPL10
chr2_32416163_32414769_+1394-BIRC6	9.871	936.414	0.0343561	9.35414	0	10	0	chr2	32414768	32416163	+	BIRC6
chr17_30492753_30484214_+8539-GOSR1	9.871	936.414	0.0343561	9.35414	0	10	0	chr17	30484213	30492753	+	GOSR1
chr10_112538330_112527087_+11243-VTI1A	9.871	936.414	0.0343561	9.35414	0	10	0	chr10	112527086	112538330	+	VTI1A
chr5_31451640_31429475_-22165-DROSHA	9.871	936.414	0.0343561	9.35414	0	10	0	chr5	31429474	31451640	-	DROSHA
chr16_75622464_75603085_-19379-ADAT1	9.871	936.414	0.0343561	9.35414	0	10	0	chr16	75603084	75622464	-	ADAT1
chr2_37057480_37053502_-3978-HEATR5B	9.871	936.414	0.0343561	9.35414	0	10	0	chr2	37053501	37057480	-	HEATR5B
chr17_49298924_49298106_-818-ZNF652	9.871	936.414	0.0343561	9.35414	0	10	0	chr17	49298105	49298924	-	ZNF652
chr17_51280479_51266182_+14297-UTP18	9.871	936.414	0.0343561	9.35414	0	10	0	chr17	51266181	51280479	+	UTP18
chr10_94500327_94441896_+58431-TBC1D12	9.871	936.414	0.0343561	9.35414	0	10	0	chr10	94441895	94500327	+	TBC1D12
chr8_67116156_67103037_+13119-CSPP1	9.871	936.414	0.0343561	9.35414	0	10	0	chr8	67103036	67116156	+	CSPP1
chr10_110130486_110100625_+29861-ADD3	9.871	936.414	0.0343561	9.35414	0	10	0	chr10	110100624	110130486	+	ADD3
chr1_59346398_59321536_+24862-FGGY	9.871	936.414	0.0343561	9.35414	0	10	0	chr1	59321535	59346398	+	FGGY
chr2_159673669_159670708_-2961-BAZ2B	9.871	936.414	0.0343561	9.35414	0	10	0	chr2	159670707	159673669	-	BAZ2B
chr1_15575149_15567099_+8050-DNAJC16	9.871	936.414	0.0343561	9.35414	0	10	0	chr1	15567098	15575149	+	DNAJC16
chr1_155439068_155395459_-43609-ASH1L	9.871	936.414	0.0343561	9.35414	0	10	0	chr1	155395458	155439068	-	ASH1L
chr7_156584520_156584201_-319-na	9.871	936.414	0.0343561	9.35414	0	10	0	chr7	156584200	156584520	-	na
chr3_170178938_170171373_-7565-PHC3	9.871	936.414	0.0343561	9.35414	0	10	0	chr3	170171372	170178938	-	PHC3
chr5_136163391_136147832_+15559-SMAD5	9.871	936.414	0.0343561	9.35414	0	10	0	chr5	136147831	136163391	+	SMAD5
chr13_46705304_46699336_+5968-LRCH1	9.871	936.414	0.0343561	9.35414	0	10	0	chr13	46699335	46705304	+	LRCH1
chr1_229475732_229463543_-12189-NUP133	9.871	936.414	0.0343561	9.35414	0	10	0	chr1	229463542	229475732	-	NUP133
chr2_48465642_48451008_+14634-PPP1R21	9.871	936.414	0.0343561	9.35414	0	10	0	chr2	48451007	48465642	+	PPP1R21
chr19_2939407_2936524_-2883-ZNF77	9.871	936.414	0.0343561	9.35414	0	10	0	chr19	2936523	2939407	-	ZNF77
chr12_57072912_57069234_-3678-NEMP1	9.871	936.414	0.0343561	9.35414	0	10	0	chr12	57069233	57072912	-	NEMP1
chr5_95783963_95748333_+35630-RHOBTB3	9.871	936.414	0.0343561	9.35414	0	10	0	chr5	95748332	95783963	+	RHOBTB3
chr12_108823361_108818249_-5112-SSH1	9.871	936.414	0.0343561	9.35414	0	10	0	chr12	108818248	108823361	-	SSH1
chr1_93567851_93567279_-572-BCAR3	9.871	936.414	0.0343561	9.35414	0	10	0	chr1	93567278	93567851	-	BCAR3
chr14_54764540_54748815_+15725-SAMD4A	9.871	936.414	0.0343561	9.35414	0	10	0	chr14	54748814	54764540	+	SAMD4A
chr21_39274472_39200219_-74253-BRWD1	9.871	936.414	0.0343561	9.35414	0	10	0	chr21	39200218	39274472	-	BRWD1
chr16_57213946_57209075_+4871-RSPRY1	9.871	936.414	0.0343561	9.35414	0	10	0	chr16	57209074	57213946	+	RSPRY1
chr8_28718207_28713457_+4750-EXTL3	9.871	936.414	0.0343561	9.35414	0	10	0	chr8	28713456	28718207	+	EXTL3
chr21_15791664_15762891_+28773-USP25	9.871	936.414	0.0343561	9.35414	0	10	0	chr21	15762890	15791664	+	USP25
chr2_8580047_8576911_-3136-LOC101929567	9.871	936.414	0.0343561	9.35414	0	10	0	chr2	8576910	8580047	-	LOC101929567
chr17_60462061_60460663_-1398-APPBP2	9.871	936.414	0.0343561	9.35414	0	10	0	chr17	60460662	60462061	-	APPBP2
chr10_110507154_110502721_+4433-DUSP5	9.871	936.414	0.0343561	9.35414	0	10	0	chr10	110502720	110507154	+	DUSP5
chr10_50344345_50343492_-853-SGMS1	9.871	936.414	0.0343561	9.35414	0	10	0	chr10	50343491	50344345	-	SGMS1
chr18_36612095_36594787_+17308-FHOD3	9.871	936.414	0.0343561	9.35414	0	10	0	chr18	36594786	36612095	+	FHOD3
chr2_96268658_96267625_+1033-CIAO1	9.871	936.414	0.0343561	9.35414	0	10	0	chr2	96267624	96268658	+	CIAO1
chr8_41987563_41974704_-12859-KAT6A	9.871	936.414	0.0343561	9.35414	0	10	0	chr8	41974703	41987563	-	KAT6A
chr2_121530325_121515665_-14660-CLASP1	9.871	936.414	0.0343561	9.35414	0	10	0	chr2	121515664	121530325	-	CLASP1
chr17_826078_819439_-6639-NXN	9.871	936.414	0.0343561	9.35414	0	10	0	chr17	819438	826078	-	NXN
chr2_71350271_71348427_+1844-ZNF638	9.871	936.414	0.0343561	9.35414	0	10	0	chr2	71348426	71350271	+	ZNF638
chr15_41375828_41356039_+19789-NUSAP1	9.871	936.414	0.0343561	9.35414	0	10	0	chr15	41356038	41375828	+	NUSAP1
chr16_28156527_28152659_-3868-XPO6	9.871	936.414	0.0343561	9.35414	0	10	0	chr16	28152658	28156527	-	XPO6
chr15_89314707_89307476_+7231-FANCI	9.871	936.414	0.0343561	9.35414	0	10	0	chr15	89307475	89314707	+	FANCI
chr5_98894686_98892525_-2161-CHD1	9.871	936.414	0.0343561	9.35414	0	10	0	chr5	98892524	98894686	-	CHD1
chr7_131429145_131375424_+53721-MKLN1	9.871	936.414	0.0343561	9.35414	0	10	0	chr7	131375423	131429145	+	MKLN1
chr1_200615609_200614318_-1291-KIF14	9.871	936.414	0.0343561	9.35414	0	10	0	chr1	200614317	200615609	-	KIF14
chr8_28970519_28970043_+476-HMBOX1	9.871	936.414	0.0343561	9.35414	0	10	0	chr8	28970042	28970519	+	HMBOX1
chr8_58603386_58601285_-2101-NSMAF	9.871	936.414	0.0343561	9.35414	0	10	0	chr8	58601284	58603386	-	NSMAF
chr10_34284245_34269657_-14588-PARD3	9.871	936.414	0.0343561	9.35414	0	10	0	chr10	34269656	34284245	-	PARD3
chr17_47917130_47915312_+1818-SP2	9.871	936.414	0.0343561	9.35414	0	10	0	chr17	47915311	47917130	+	SP2
chr13_96031971_96013307_-18664-UGGT2	9.871	936.414	0.0343561	9.35414	0	10	0	chr13	96013306	96031971	-	UGGT2
chr14_30956242_30935163_-21079-STRN3	9.871	936.414	0.0343561	9.35414	0	10	0	chr14	30935162	30956242	-	STRN3
chrX_23683705_23679165_+4540-PRDX4	9.871	936.414	0.0343561	9.35414	0	10	0	chrX	23679164	23683705	+	PRDX4
chr1_45616393_45615013_+1380-NASP	9.871	936.414	0.0343561	9.35414	0	10	0	chr1	45615012	45616393	+	NASP
chr14_80916562_80895718_-20844-CEP128	9.871	936.414	0.0343561	9.35414	0	10	0	chr14	80895717	80916562	-	CEP128
chr22_42603160_42599698_-3462-POLDIP3	9.871	936.414	0.0343561	9.35414	0	10	0	chr22	42599697	42603160	-	POLDIP3
chr4_77066405_77066249_-156-CCNI	9.871	936.414	0.0343561	9.35414	0	10	0	chr4	77066248	77066405	-	CCNI
chr16_47610920_47463882_+147038-PHKB	9.871	936.414	0.0343561	9.35414	0	10	0	chr16	47463881	47610920	+	PHKB
chr4_6858506_6842067_+16439-KIAA0232	9.871	936.414	0.0343561	9.35414	0	10	0	chr4	6842066	6858506	+	KIAA0232
chr19_6750633_6749934_+699-TRIP10	9.871	936.414	0.0343561	9.35414	0	10	0	chr19	6749933	6750633	+	TRIP10
chr10_80489314_80468547_+20767-TSPAN14	9.871	936.414	0.0343561	9.35414	0	10	0	chr10	80468546	80489314	+	TSPAN14
chr3_69044595_69042807_-1788-TMF1	9.871	936.414	0.0343561	9.35414	0	10	0	chr3	69042806	69044595	-	TMF1
chr11_61421608_61410938_-10670-CPSF7	9.871	936.414	0.0343561	9.35414	0	10	0	chr11	61410937	61421608	-	CPSF7
chr12_56170208_56169529_-679-SMARCC2	9.871	936.414	0.0343561	9.35414	0	10	0	chr12	56169528	56170208	-	SMARCC2
chr19_652884_648372_-4512-RNF126	9.871	936.414	0.0343561	9.35414	0	10	0	chr19	648371	652884	-	RNF126
chr7_130192823_130185192_-7631-TMEM209	9.871	936.414	0.0343561	9.35414	0	10	0	chr7	130185191	130192823	-	TMEM209
chr2_61350693_61293464_-57229-USP34	9.871	936.414	0.0343561	9.35414	0	10	0	chr2	61293463	61350693	-	USP34
chr22_46098558_46097926_+632-MIRLET7BHG	9.871	936.414	0.0343561	9.35414	0	10	0	chr22	46097925	46098558	+	MIRLET7BHG
chr8_47927890_47918277_-9613-PRKDC	9.871	936.414	0.0343561	9.35414	0	10	0	chr8	47918276	47927890	-	PRKDC
chr16_71714801_71656571_-58230-PHLPP2	9.871	936.414	0.0343561	9.35414	0	10	0	chr16	71656570	71714801	-	PHLPP2
chr10_73074915_73072029_-2886-P4HA1	9.871	936.414	0.0343561	9.35414	0	10	0	chr10	73072028	73074915	-	P4HA1
chr10_46011206_46010223_-983-NCOA4	9.871	936.414	0.0343561	9.35414	0	10	0	chr10	46010222	46011206	-	NCOA4
chr20_53852280_53849731_+2549-na	9.871	936.414	0.0343561	9.35414	0	10	0	chr20	53849730	53852280	+	na
chr4_42627109_42624536_-2573-ATP8A1	9.871	936.414	0.0343561	9.35414	0	10	0	chr4	42624535	42627109	-	ATP8A1
chr19_13025552_13025021_+531-NFIX	9.871	936.414	0.0343561	9.35414	0	10	0	chr19	13025020	13025552	+	NFIX
chr13_20732121_20731841_-280-EEF1AKMT1	9.871	936.414	0.0343561	9.35414	0	10	0	chr13	20731840	20732121	-	EEF1AKMT1
chr10_21920963_21879744_-41219-DNAJC1	9.871	936.414	0.0343561	9.35414	0	10	0	chr10	21879743	21920963	-	DNAJC1
chr1_35753936_35747907_-6029-CLSPN	9.871	936.414	0.0343561	9.35414	0	10	0	chr1	35747906	35753936	-	CLSPN
chr2_15511350_15415546_-95804-NBAS	9.871	936.414	0.0343561	9.35414	0	10	0	chr2	15415545	15511350	-	NBAS
chr7_43624747_43624646_-101-na	9.871	936.414	0.0343561	9.35414	0	10	0	chr7	43624645	43624747	-	na
chr1_28622165_28605372_-16793-TAF12	9.871	936.414	0.0343561	9.35414	0	10	0	chr1	28605371	28622165	-	TAF12
chr13_41833531_41811225_-22306-VWA8	9.871	936.414	0.0343561	9.35414	0	10	0	chr13	41811224	41833531	-	VWA8
chr2_61350693_61347870_-2823-USP34	9.871	936.414	0.0343561	9.35414	0	10	0	chr2	61347869	61350693	-	USP34
chrX_155419562_155415575_-3987-na	9.871	936.414	0.0343561	9.35414	0	10	0	chrX	155415574	155419562	-	na
chr10_885760_836403_-49357-LARP4B	9.871	936.414	0.0343561	9.35414	0	10	0	chr10	836402	885760	-	LARP4B
chr11_77198621_77194354_+4267-MYO7A	9.871	936.414	0.0343561	9.35414	0	10	0	chr11	77194353	77198621	+	MYO7A
chr1_51406108_51403419_-2689-EPS15	9.871	936.414	0.0343561	9.35414	0	10	0	chr1	51403418	51406108	-	EPS15
chr2_39058804_39054614_-4190-SOS1	9.871	936.414	0.0343561	9.35414	0	10	0	chr2	39054613	39058804	-	SOS1
chr8_67118821_67103037_+15784-CSPP1	9.871	936.414	0.0343561	9.35414	0	10	0	chr8	67103036	67118821	+	CSPP1
chr7_2364529_2360710_+3819-EIF3B	9.871	936.414	0.0343561	9.35414	0	10	0	chr7	2360709	2364529	+	EIF3B
chr7_92222978_92221902_-1076-KRIT1	9.871	936.414	0.0343561	9.35414	0	10	0	chr7	92221901	92222978	-	KRIT1
chr2_32594060_32575156_+18904-BIRC6	9.871	936.414	0.0343561	9.35414	0	10	0	chr2	32575155	32594060	+	BIRC6
chr22_32487828_32478981_+8847-FBXO7	9.871	936.414	0.0343561	9.35414	0	10	0	chr22	32478980	32487828	+	FBXO7
chr12_122788929_122781164_+7765-CCDC62	9.871	936.414	0.0343561	9.35414	0	10	0	chr12	122781163	122788929	+	CCDC62
chr14_96847344_96833467_+13877-VRK1	9.871	936.414	0.0343561	9.35414	0	10	0	chr14	96833466	96847344	+	VRK1
chr1_171587751_171579354_+8397-PRRC2C	9.871	936.414	0.0343561	9.35414	0	10	0	chr1	171579353	171587751	+	PRRC2C
chr10_68394451_68393138_-1313-RUFY2	9.871	936.414	0.0343561	9.35414	0	10	0	chr10	68393137	68394451	-	RUFY2
chr10_12403369_12400016_+3353-CAMK1D	9.871	936.414	0.0343561	9.35414	0	10	0	chr10	12400015	12403369	+	CAMK1D
chr1_180003287_179986169_+17118-CEP350	9.871	936.414	0.0343561	9.35414	0	10	0	chr1	179986168	180003287	+	CEP350
chr6_130334845_130311291_-23554-LOC105378159	9.871	936.414	0.0343561	9.35414	0	10	0	chr6	130311290	130334845	-	LOC105378159
chr22_26458577_26457859_-718-HPS4	9.871	936.414	0.0343561	9.35414	0	10	0	chr22	26457858	26458577	-	HPS4
chr6_145894977_145864388_-30589-SHPRH	9.871	936.414	0.0343561	9.35414	0	10	0	chr6	145864387	145894977	-	SHPRH
chr20_13537049_13483227_-53822-TASP1	9.871	936.414	0.0343561	9.35414	0	10	0	chr20	13483226	13537049	-	TASP1
chr3_120093593_119947268_-146325-GSK3B	9.871	936.414	0.0343561	9.35414	0	10	0	chr3	119947267	120093593	-	GSK3B
chr5_168460742_168453968_+6774-WWC1	9.871	936.414	0.0343561	9.35414	0	10	0	chr5	168453967	168460742	+	WWC1
chr9_71725709_71716517_-9192-TMEM2	9.871	936.414	0.0343561	9.35414	0	10	0	chr9	71716516	71725709	-	TMEM2
chr10_119588248_119578726_-9522-TIAL1	9.871	936.414	0.0343561	9.35414	0	10	0	chr10	119578725	119588248	-	TIAL1
chr2_61350693_61343815_-6878-USP34	9.871	936.414	0.0343561	9.35414	0	10	0	chr2	61343814	61350693	-	USP34
chr20_3549338_3540222_+9116-ATRN	9.871	936.414	0.0343561	9.35414	0	10	0	chr20	3540221	3549338	+	ATRN
chr16_19074035_19071928_+2107-COQ7	9.871	936.414	0.0343561	9.35414	0	10	0	chr16	19071927	19074035	+	COQ7
chr9_19328162_19325939_+2223-DENND4C	9.871	936.414	0.0343561	9.35414	0	10	0	chr9	19325938	19328162	+	DENND4C
chr20_43613976_43594693_+19283-IFT52	9.871	936.414	0.0343561	9.35414	0	10	0	chr20	43594692	43613976	+	IFT52
chr17_63766194_63760914_-5280-CCDC47	9.871	936.414	0.0343561	9.35414	0	10	0	chr17	63760913	63766194	-	CCDC47
chr8_140879637_140830472_-49165-PTK2	9.871	936.414	0.0343561	9.35414	0	10	0	chr8	140830471	140879637	-	PTK2
chr5_177204292_177191884_+12408-NSD1	9.871	936.414	0.0343561	9.35414	0	10	0	chr5	177191883	177204292	+	NSD1
chr2_135812956_135789571_-23385-LCT	9.871	936.414	0.0343561	9.35414	0	10	0	chr2	135789570	135812956	-	LCT
chr3_172226947_172112452_+114495-FNDC3B	9.871	936.414	0.0343561	9.35414	0	10	0	chr3	172112451	172226947	+	FNDC3B
chr16_70265662_70264958_-704-AARS	9.871	936.414	0.0343561	9.35414	0	10	0	chr16	70264957	70265662	-	AARS
chr20_50151315_50143502_-7813-TMEM189-UBE2V1	9.871	936.414	0.0343561	9.35414	0	10	0	chr20	50143501	50151315	-	TMEM189-UBE2V1
chr11_18519603_18514678_-4925-TSG101	9.871	936.414	0.0343561	9.35414	0	10	0	chr11	18514677	18519603	-	TSG101
chr17_30793672_30792440_-1232-CRLF3	9.871	936.414	0.0343561	9.35414	0	10	0	chr17	30792439	30793672	-	CRLF3
chr1_8614686_8541214_-73472-RERE	9.871	936.414	0.0343561	9.35414	0	10	0	chr1	8541213	8614686	-	RERE
chr22_41140257_41125864_+14393-EP300	9.871	936.414	0.0343561	9.35414	0	10	0	chr22	41125863	41140257	+	EP300
chr7_50780736_50669722_-111014-GRB10	9.871	936.414	0.0343561	9.35414	0	10	0	chr7	50669721	50780736	-	GRB10
chr17_42730918_42727635_-3283-EZH1	9.871	936.414	0.0343561	9.35414	0	10	0	chr17	42727634	42730918	-	EZH1
chr17_80309171_80307128_+2043-RNF213	9.871	936.414	0.0343561	9.35414	0	10	0	chr17	80307127	80309171	+	RNF213
chr9_109279921_109263050_-16871-EPB41L4B	9.871	936.414	0.0343561	9.35414	0	10	0	chr9	109263049	109279921	-	EPB41L4B
chr11_4074679_4055526_+19153-STIM1	9.871	936.414	0.0343561	9.35414	0	10	0	chr11	4055525	4074679	+	STIM1
chr2_151443709_151436827_+6882-RIF1	9.871	936.414	0.0343561	9.35414	0	10	0	chr2	151436826	151443709	+	RIF1
chr15_80131293_80120328_+10965-ZFAND6	9.871	936.414	0.0343561	9.35414	0	10	0	chr15	80120327	80131293	+	ZFAND6
chr9_14662326_14639896_-22430-ZDHHC21	9.871	936.414	0.0343561	9.35414	0	10	0	chr9	14639895	14662326	-	ZDHHC21
chr6_47582065_47533602_+48463-CD2AP	9.871	936.414	0.0343561	9.35414	0	10	0	chr6	47533601	47582065	+	CD2AP
chr15_44380976_44379690_+1286-CASC4	9.871	936.414	0.0343561	9.35414	0	10	0	chr15	44379689	44380976	+	CASC4
chr12_116237705_116236821_-884-MED13L	9.871	936.414	0.0343561	9.35414	0	10	0	chr12	116236820	116237705	-	MED13L
chr22_20838731_20793193_-45538-PI4KA	9.871	936.414	0.0343561	9.35414	0	10	0	chr22	20793192	20838731	-	PI4KA
chr11_6611452_6608601_-2851-TAF10	9.871	936.414	0.0343561	9.35414	0	10	0	chr11	6608600	6611452	-	TAF10
chr17_20205936_20204333_+1603-SPECC1	9.871	936.414	0.0343561	9.35414	0	10	0	chr17	20204332	20205936	+	SPECC1
chr10_32474023_32451592_+22431-CCDC7	9.871	936.414	0.0343561	9.35414	0	10	0	chr10	32451591	32474023	+	CCDC7
chr20_49236510_49233306_+3204-DDX27	9.871	936.414	0.0343561	9.35414	0	10	0	chr20	49233305	49236510	+	DDX27
chr12_123315660_123309310_-6350-SBNO1	9.871	936.414	0.0343561	9.35414	0	10	0	chr12	123309309	123315660	-	SBNO1
chr5_62355254_62347130_+8124-KIF2A	9.871	936.414	0.0343561	9.35414	0	10	0	chr5	62347129	62355254	+	KIF2A
chr12_128815070_128808788_-6282-SLC15A4	9.871	936.414	0.0343561	9.35414	0	10	0	chr12	128808787	128815070	-	SLC15A4
chrX_40659607_40659227_-380-MED14	9.871	936.414	0.0343561	9.35414	0	10	0	chrX	40659226	40659607	-	MED14
chr9_19290876_19276158_+14718-DENND4C	9.871	936.414	0.0343561	9.35414	0	10	0	chr9	19276157	19290876	+	DENND4C
chr15_77471814_77467095_+4719-HMG20A	9.871	936.414	0.0343561	9.35414	0	10	0	chr15	77467094	77471814	+	HMG20A
chr5_43653213_43609143_+44070-NNT	9.871	936.414	0.0343561	9.35414	0	10	0	chr5	43609142	43653213	+	NNT
chr16_2058873_2056196_+2677-TSC2	9.871	936.414	0.0343561	9.35414	0	10	0	chr16	2056195	2058873	+	TSC2
chr4_94640450_94618004_+22446-PDLIM5	9.871	936.414	0.0343561	9.35414	0	10	0	chr4	94618003	94640450	+	PDLIM5
chr11_83177204_83161327_+15877-PCF11	9.871	936.414	0.0343561	9.35414	0	10	0	chr11	83161326	83177204	+	PCF11
chr10_120873923_120858643_+15280-WDR11	9.871	936.414	0.0343561	9.35414	0	10	0	chr10	120858642	120873923	+	WDR11
chr10_92920050_92906340_+13710-EXOC6	9.871	936.414	0.0343561	9.35414	0	10	0	chr10	92906339	92920050	+	EXOC6
chr15_63747858_63746918_-940-HERC1	9.871	936.414	0.0343561	9.35414	0	10	0	chr15	63746917	63747858	-	HERC1
chr2_38319019_38313151_-5868-ATL2	9.871	936.414	0.0343561	9.35414	0	10	0	chr2	38313150	38319019	-	ATL2
chr14_67303599_67269701_+33898-MPP5	9.871	936.414	0.0343561	9.35414	0	10	0	chr14	67269700	67303599	+	MPP5
chr6_136698682_136694140_-4542-MAP3K5	9.871	936.414	0.0343561	9.35414	0	10	0	chr6	136694139	136698682	-	MAP3K5
chr11_61438362_61437625_+737-SDHAF2	9.871	936.414	0.0343561	9.35414	0	10	0	chr11	61437624	61438362	+	SDHAF2
chr3_47676782_47670658_-6124-SMARCC1	-2.32891	0.199034	0.0349328	9.35414	47.038	10	44	chr3	47670657	47676782	-	SMARCC1
chr2_26375148_26364302_+10846-EPT1	2.3905	5.24338	0.0354916	33.6749	6.41427	36	6	chr2	26364301	26375148	+	EPT1
chr6_158589782_158573420_+16362-TMEM181	2.50502	5.67656	0.0359592	24.3208	4.27618	26	4	chr6	158573419	158589782	+	TMEM181
chr10_118730410_118729295_-1115-CACUL1	2.50502	5.67656	0.0359592	24.3208	4.27618	26	4	chr10	118729294	118730410	-	CACUL1
chr20_2965202_2964272_+930-PTPRA	2.50502	5.67656	0.0359592	24.3208	4.27618	26	4	chr20	2964271	2965202	+	PTPRA
chr15_62044255_62020479_-23776-VPS13C	2.50502	5.67656	0.0359592	24.3208	4.27618	26	4	chr15	62020478	62044255	-	VPS13C
chr9_418207_406930_+11277-DOCK8	2.50502	5.67656	0.0359592	24.3208	4.27618	26	4	chr9	406929	418207	+	DOCK8
chr10_100926019_100923975_+2044-SLF2	-2.5114	0.175386	0.0362879	3.74166	21.3809	4	20	chr10	100923974	100926019	+	SLF2
chrX_130072417_130071040_-1377-ELF4	-2.5114	0.175386	0.0362879	3.74166	21.3809	4	20	chrX	130071039	130072417	-	ELF4
chr5_154034967_154029489_-5478-FAM114A2	-2.5114	0.175386	0.0362879	3.74166	21.3809	4	20	chr5	154029488	154034967	-	FAM114A2
chr20_37062270_37061103_-1167-RBL1	-2.5114	0.175386	0.0362879	3.74166	21.3809	4	20	chr20	37061102	37062270	-	RBL1
chr1_219987404_219685608_-301796-EPRS	-2.5114	0.175386	0.0362879	3.74166	21.3809	4	20	chr1	219685607	219987404	-	EPRS
chr11_34984728_34957384_+27344-PDHX	-2.5114	0.175386	0.0362879	3.74166	21.3809	4	20	chr11	34957383	34984728	+	PDHX
chr3_170129552_170122591_-6961-PHC3	-2.5114	0.175386	0.0362879	3.74166	21.3809	4	20	chr3	170122590	170129552	-	PHC3
chr15_80122800_80098416_+24384-ZFAND6	-2.5114	0.175386	0.0362879	3.74166	21.3809	4	20	chr15	80098415	80122800	+	ZFAND6
chr1_93217869_93212101_+5768-CCDC18	-2.5114	0.175386	0.0362879	3.74166	21.3809	4	20	chr1	93212100	93217869	+	CCDC18
chr14_55002185_54984723_-17462-WDHD1	-2.5114	0.175386	0.0362879	3.74166	21.3809	4	20	chr14	54984722	55002185	-	WDHD1
chr5_151479489_151458788_+20701-SLC36A1	-2.5114	0.175386	0.0362879	3.74166	21.3809	4	20	chr5	151458787	151479489	+	SLC36A1
chr7_16278226_16216066_-62160-ISPD	-2.3071	0.202067	0.0371793	11.225	55.5903	12	52	chr7	16216065	16278226	-	ISPD
chr20_62140944_62139075_-1869-PSMA7	-2.26181	0.20851	0.0400092	9.35414	44.8999	10	42	chr20	62139074	62140944	-	PSMA7
chr6_43551453_43533907_-17546-XPO5	-2.30607	0.20221	0.0407743	5.61249	27.7952	6	26	chr6	43533906	43551453	-	XPO5
chr15_50592626_50583089_-9537-TRPM7	-2.30607	0.20221	0.0407743	5.61249	27.7952	6	26	chr15	50583088	50592626	-	TRPM7
chr11_47819458_47815479_-3979-NUP160	-2.30607	0.20221	0.0407743	5.61249	27.7952	6	26	chr11	47815478	47819458	-	NUP160
chr4_55417985_55403236_+14749-TMEM165	2.80159	6.97207	0.0431583	14.9666	2.13809	16	2	chr4	55403235	55417985	+	TMEM165
chr9_85579096_85575315_-3781-AGTPBP1	2.80159	6.97207	0.0431583	14.9666	2.13809	16	2	chr9	85575314	85579096	-	AGTPBP1
chr17_49312845_49311312_-1533-ZNF652	2.80159	6.97207	0.0431583	14.9666	2.13809	16	2	chr17	49311311	49312845	-	ZNF652
chr2_74048411_74003110_+45301-TET3	2.80159	6.97207	0.0431583	14.9666	2.13809	16	2	chr2	74003109	74048411	+	TET3
chr2_216162048_216141186_+20862-XRCC5	2.80159	6.97207	0.0431583	14.9666	2.13809	16	2	chr2	216141185	216162048	+	XRCC5
chr3_17586557_17508474_-78083-TBC1D5	2.80159	6.97207	0.0431583	14.9666	2.13809	16	2	chr3	17508473	17586557	-	TBC1D5
chr10_17705741_17704431_+1310-STAM	2.80159	6.97207	0.0431583	14.9666	2.13809	16	2	chr10	17704430	17705741	+	STAM
chr7_6145656_6142932_+2724-USP42	2.80159	6.97207	0.0431583	14.9666	2.13809	16	2	chr7	6142931	6145656	+	USP42
chr18_46024686_45917679_-107007-EPG5	2.80159	6.97207	0.0431583	14.9666	2.13809	16	2	chr18	45917678	46024686	-	EPG5
chr5_94678955_94628811_+50144-SLF1	2.80159	6.97207	0.0431583	14.9666	2.13809	16	2	chr5	94628810	94678955	+	SLF1
chr11_70362488_70354301_+8187-PPFIA1	2.80159	6.97207	0.0431583	14.9666	2.13809	16	2	chr11	70354300	70362488	+	PPFIA1
chr19_1271467_1271329_+138-CIRBP	2.80159	6.97207	0.0431583	14.9666	2.13809	16	2	chr19	1271328	1271467	+	CIRBP
chr5_79682061_79668892_+13169-PAPD4	2.80159	6.97207	0.0431583	14.9666	2.13809	16	2	chr5	79668891	79682061	+	PAPD4
chr15_44563225_44560249_+2976-EIF3J	2.80159	6.97207	0.0431583	14.9666	2.13809	16	2	chr15	44560248	44563225	+	EIF3J
chr1_62625401_62577262_-48139-DOCK7	2.80159	6.97207	0.0431583	14.9666	2.13809	16	2	chr1	62577261	62625401	-	DOCK7
chr22_45729590_45689712_+39878-ATXN10	2.38959	5.24008	0.0437138	22.4499	4.27618	24	4	chr22	45689711	45729590	+	ATXN10
chr17_4072756_4066447_-6309-ZZEF1	2.38959	5.24008	0.0437138	22.4499	4.27618	24	4	chr17	4066446	4072756	-	ZZEF1
chr1_176176007_176149006_-27001-RFWD2	2.38959	5.24008	0.0437138	22.4499	4.27618	24	4	chr1	176149005	176176007	-	RFWD2
chr11_86559823_86556553_-3270-ME3	2.38959	5.24008	0.0437138	22.4499	4.27618	24	4	chr11	86556552	86559823	-	ME3
chr3_38198863_38183003_+15860-OXSR1	-2.19114	0.218978	0.0463208	7.48331	34.2094	8	32	chr3	38183002	38198863	+	OXSR1
chr20_37055656_37040153_-15503-RBL1	-2.35947	0.194863	0.0470822	3.74166	19.2428	4	18	chr20	37040152	37055656	-	RBL1
chr10_12091684_12081472_+10212-DHTKD1	-2.35947	0.194863	0.0470822	3.74166	19.2428	4	18	chr10	12081471	12091684	+	DHTKD1
chr2_120175000_120127688_+47312-EPB41L5	-2.35947	0.194863	0.0470822	3.74166	19.2428	4	18	chr2	120127687	120175000	+	EPB41L5
chr2_47823360_47822218_-1142-FBXO11	-2.35947	0.194863	0.0470822	3.74166	19.2428	4	18	chr2	47822217	47823360	-	FBXO11
chr4_7872080_7868622_-3458-AFAP1	-2.35947	0.194863	0.0470822	3.74166	19.2428	4	18	chr4	7868621	7872080	-	AFAP1
chr9_95928864_95897849_+31015-ERCC6L2	-2.35947	0.194863	0.0470822	3.74166	19.2428	4	18	chr9	95897848	95928864	+	ERCC6L2
chrX_9898290_9890977_+7313-SHROOM2	-2.35947	0.194863	0.0470822	3.74166	19.2428	4	18	chrX	9890976	9898290	+	SHROOM2
chr6_149680457_149676260_-4197-LATS1	-2.35947	0.194863	0.0470822	3.74166	19.2428	4	18	chr6	149676259	149680457	-	LATS1
chr8_123030716_123019195_-11521-DERL1	-2.35947	0.194863	0.0470822	3.74166	19.2428	4	18	chr8	123019194	123030716	-	DERL1
chr17_3816270_3814322_-1948-NCBP3	-2.35947	0.194863	0.0470822	3.74166	19.2428	4	18	chr17	3814321	3816270	-	NCBP3
chr9_20456786_20413721_-43065-MLLT3	-2.35947	0.194863	0.0470822	3.74166	19.2428	4	18	chr9	20413720	20456786	-	MLLT3
chr9_111586165_111570091_-16074-PTGR1	-2.35947	0.194863	0.0470822	3.74166	19.2428	4	18	chr9	111570090	111586165	-	PTGR1
chr3_196488683_196487399_-1284-RNF168	-2.35947	0.194863	0.0470822	3.74166	19.2428	4	18	chr3	196487398	196488683	-	RNF168
chr2_121761524_121757240_+4284-TSN	2.22063	4.66096	0.0478186	29.9333	6.41427	32	6	chr2	121757239	121761524	+	TSN
chr7_105508544_105508115_-429-PUS7	-2.77104	0.146499	0.0485209	1.87083	12.8285	2	12	chr7	105508114	105508544	-	PUS7
chr14_51247220_51243856_+3364-TMX1	-2.77104	0.146499	0.0485209	1.87083	12.8285	2	12	chr14	51243855	51247220	+	TMX1
chr6_154833409_154773989_+59420-SCAF8	-2.77104	0.146499	0.0485209	1.87083	12.8285	2	12	chr6	154773988	154833409	+	SCAF8
chr16_13935743_13934192_+1551-ERCC4	-2.77104	0.146499	0.0485209	1.87083	12.8285	2	12	chr16	13934191	13935743	+	ERCC4
chr20_3918796_3907926_+10870-PANK2	-2.77104	0.146499	0.0485209	1.87083	12.8285	2	12	chr20	3907925	3918796	+	PANK2
chr2_96195549_96194958_-591-STARD7	-2.77104	0.146499	0.0485209	1.87083	12.8285	2	12	chr2	96194957	96195549	-	STARD7
chr13_60042820_60008544_-34276-DIAPH3	-2.77104	0.146499	0.0485209	1.87083	12.8285	2	12	chr13	60008543	60042820	-	DIAPH3
chr21_41257326_41237513_+19813-BACE2	-2.77104	0.146499	0.0485209	1.87083	12.8285	2	12	chr21	41237512	41257326	+	BACE2
chr5_179716294_179709873_+6421-CANX	-2.77104	0.146499	0.0485209	1.87083	12.8285	2	12	chr5	179709872	179716294	+	CANX
chr2_28935607_28926468_+9139-WDR43	-2.77104	0.146499	0.0485209	1.87083	12.8285	2	12	chr2	28926467	28935607	+	WDR43
chr8_38253718_38247713_+6005-DDHD2	-2.77104	0.146499	0.0485209	1.87083	12.8285	2	12	chr8	38247712	38253718	+	DDHD2
chr5_179710065_179708239_+1826-CANX	-2.77104	0.146499	0.0485209	1.87083	12.8285	2	12	chr5	179708238	179710065	+	CANX
chr16_74637970_74632523_-5447-RFWD3	-2.77104	0.146499	0.0485209	1.87083	12.8285	2	12	chr16	74632522	74637970	-	RFWD3
chrX_154769310_154768302_+1008-DKC1	-2.77104	0.146499	0.0485209	1.87083	12.8285	2	12	chrX	154768301	154769310	+	DKC1
chr17_4058155_4051971_-6184-ZZEF1	-2.77104	0.146499	0.0485209	1.87083	12.8285	2	12	chr17	4051970	4058155	-	ZZEF1
chr16_27215008_27213585_+1423-KDM8	-2.77104	0.146499	0.0485209	1.87083	12.8285	2	12	chr16	27213584	27215008	+	KDM8
chr17_55081183_55072900_+8283-STXBP4	-2.77104	0.146499	0.0485209	1.87083	12.8285	2	12	chr17	55072899	55081183	+	STXBP4
chr4_55510065_55475963_-34102-CLOCK	-2.77104	0.146499	0.0485209	1.87083	12.8285	2	12	chr4	55475962	55510065	-	CLOCK
chr21_37496258_37472684_+23574-DYRK1A	-2.77104	0.146499	0.0485209	1.87083	12.8285	2	12	chr21	37472683	37496258	+	DYRK1A
chr4_151588926_151482524_+106402-FAM160A1	-2.77104	0.146499	0.0485209	1.87083	12.8285	2	12	chr4	151482523	151588926	+	FAM160A1
[truncated: 2,598 more rows]

## Sheet: HCT116 hypoxia vs normoxia 
AccID	log2FC	FoldChange	FDR	Normalized_HCT116 hypoxia	Normalized_HCT116 normoxia	HCT116 hypoxia	HCT116 normoxia	CHROM	start	end	strand	GeneName
[truncated: 5,149 more rows]
